# Supplementary material for: Prediction of essential oil content in spearmint (Mentha spicata) via near-infrared hyperspectral imaging and chemometrics
Source: Sci Rep. 2023 Mar 14;13:4261. doi: 10.1038/s41598-023-31517-8 (PMC10014940; doi:10.1038/s41598-023-31517-8)
Supplement: Supplementary file 1 — Supplementary Information 1. [file 41598_2023_31517_MOESM1_ESM.xlsx]

## Sheet: Mint
Essence %	OriginGroup	Origin	935.61	939.06	942.52	945.98	949.43	952.89	956.35	959.81	963.27	966.73	970.19	973.65	977.11	980.58	984.04	987.51	990.97	994.43	997.9	1001.37	1004.83	1008.3	1011.77	1015.24	1018.71	1022.18	1025.65	1029.12	1032.59	1036.06	1039.53	1043	1046.48	1049.95	1053.43	1056.9	1060.38	1063.85	1067.33	1070.81	1074.29	1077.76	1081.24	1084.72	1088.2	1091.68	1095.17
0.2	South	Dezful	0.601188	0.604317	0.635946	0.655872	0.672792	0.681078	0.686662	0.689628	0.692579	0.694722	0.696557	0.698047	0.699157	0.701127	0.702711	0.704264	0.706061	0.707698	0.709642	0.711452	0.713405	0.714937	0.716885	0.718453	0.719976	0.721642	0.723453	0.72492	0.726441	0.728035	0.729383	0.73084	0.732421	0.733963	0.735274	0.736574	0.737915	0.739205	0.740489	0.74176	0.743067	0.744125	0.745053	0.746159	0.747047	0.747879	0.74877
0.2	South	Dezful	0.604504	0.607178	0.634146	0.657327	0.671915	0.680786	0.686046	0.689334	0.692413	0.694361	0.696329	0.697717	0.699169	0.700891	0.702488	0.703939	0.705762	0.70739	0.709366	0.711058	0.712842	0.714429	0.716242	0.717843	0.719434	0.720953	0.72269	0.724255	0.725785	0.727225	0.72874	0.730226	0.731741	0.733256	0.734549	0.73582	0.73708	0.738313	0.739595	0.740832	0.742041	0.743117	0.744256	0.745439	0.74634	0.747068	0.747906
0.2	South	Dezful	0.611512	0.614636	0.645963	0.667355	0.684099	0.692697	0.698811	0.701942	0.705304	0.707301	0.709289	0.71092	0.712387	0.714566	0.716025	0.717708	0.719585	0.721464	0.723589	0.725322	0.727465	0.72919	0.731319	0.732923	0.734787	0.736497	0.738343	0.74006	0.741729	0.7433	0.744771	0.746442	0.748056	0.749684	0.751129	0.752451	0.753926	0.755317	0.756793	0.758094	0.75945	0.760693	0.761945	0.763203	0.764157	0.765089	0.76597
0.23	South	Dezful	0.630452	0.633935	0.667785	0.688241	0.705521	0.713105	0.718799	0.721409	0.723877	0.72571	0.727286	0.728859	0.730073	0.732	0.733232	0.734465	0.736039	0.737628	0.739678	0.741067	0.74295	0.744391	0.74628	0.747595	0.749069	0.75066	0.752303	0.753967	0.755377	0.756767	0.758139	0.759407	0.760844	0.762181	0.763384	0.764628	0.765942	0.767107	0.768388	0.769604	0.770785	0.771794	0.77268	0.773792	0.774605	0.775273	0.776102
0.23	South	Dezful	0.622108	0.625111	0.653877	0.676429	0.691734	0.700303	0.705348	0.70856	0.711043	0.712881	0.714734	0.716295	0.717805	0.719639	0.721183	0.722443	0.724275	0.726026	0.728073	0.729776	0.731643	0.733335	0.735085	0.736643	0.73823	0.739914	0.741786	0.743428	0.745012	0.746378	0.747826	0.749318	0.750892	0.752413	0.753708	0.754957	0.75622	0.757477	0.75887	0.760197	0.761404	0.762443	0.763468	0.764567	0.765452	0.766224	0.767117
0.23	South	Dezful	0.612383	0.615699	0.646319	0.668631	0.68362	0.692197	0.697119	0.700082	0.702728	0.70444	0.706247	0.707727	0.70908	0.710938	0.712412	0.713902	0.715682	0.717284	0.719329	0.720991	0.722936	0.724569	0.726394	0.727979	0.729633	0.731242	0.733102	0.73467	0.736269	0.7377	0.73915	0.740718	0.742189	0.743548	0.744874	0.746151	0.747388	0.748677	0.750021	0.751324	0.752553	0.753575	0.754625	0.755765	0.756698	0.757446	0.758241
0.25	East	Ghaemshahr	0.571501	0.574271	0.601916	0.621556	0.63561	0.643523	0.648355	0.650932	0.653199	0.654629	0.65609	0.657225	0.658234	0.659626	0.660728	0.661942	0.66324	0.664472	0.666104	0.667458	0.668968	0.670197	0.671609	0.672859	0.674098	0.675372	0.676928	0.67824	0.679438	0.680517	0.681708	0.682933	0.684157	0.685264	0.68632	0.687454	0.688472	0.689467	0.690576	0.691657	0.692684	0.69351	0.694435	0.695491	0.696242	0.696826	0.697552
0.25	East	Ghaemshahr	0.571239	0.573814	0.599563	0.620076	0.633193	0.64141	0.645837	0.648417	0.650632	0.65218	0.653587	0.654643	0.655793	0.657367	0.658426	0.659455	0.660814	0.662246	0.663934	0.665271	0.666885	0.668248	0.669625	0.67091	0.672135	0.673476	0.675075	0.676384	0.67771	0.678769	0.680036	0.681331	0.682629	0.683878	0.684975	0.686012	0.687089	0.688206	0.689339	0.690453	0.691478	0.692348	0.693325	0.694255	0.695008	0.695722	0.696449
0.25	East	Ghaemshahr	0.567044	0.569641	0.595523	0.615357	0.62814	0.635649	0.640632	0.643221	0.645588	0.646959	0.648488	0.649508	0.650564	0.652198	0.653415	0.654576	0.655927	0.657239	0.658896	0.660296	0.661857	0.663171	0.664711	0.665957	0.667185	0.668583	0.670107	0.671433	0.672749	0.673884	0.675148	0.676486	0.67775	0.678944	0.68002	0.681018	0.68209	0.683183	0.684355	0.685518	0.686549	0.687439	0.688386	0.689359	0.690099	0.690799	0.691597
0.35	South	Bookan	0.608805	0.611727	0.63978	0.662858	0.677881	0.687101	0.691898	0.69512	0.698041	0.699784	0.701639	0.70306	0.704507	0.706168	0.707743	0.709136	0.710816	0.712717	0.71458	0.716371	0.71812	0.719805	0.721756	0.723399	0.725066	0.726762	0.728528	0.730148	0.731893	0.733341	0.734921	0.736428	0.737911	0.739449	0.740811	0.742105	0.743448	0.744885	0.746286	0.747513	0.748743	0.749926	0.751165	0.752318	0.753153	0.753938	0.754782
0.35	South	Bookan	0.595187	0.598252	0.628028	0.650728	0.665891	0.674444	0.679882	0.682895	0.685666	0.68745	0.689064	0.69057	0.691819	0.6937	0.695171	0.696667	0.698422	0.700079	0.702181	0.703881	0.705752	0.707402	0.7094	0.711032	0.712771	0.714468	0.716223	0.717855	0.719574	0.721077	0.722616	0.724131	0.725621	0.727127	0.728542	0.729792	0.7311	0.732511	0.733951	0.735184	0.736423	0.737614	0.7388	0.739949	0.740866	0.741711	0.742497
0.35	South	Bookan	0.607483	0.610541	0.639846	0.663947	0.678992	0.687927	0.693315	0.696497	0.699182	0.700913	0.702698	0.704127	0.705652	0.70742	0.709115	0.710584	0.712347	0.714178	0.716177	0.718068	0.719873	0.721649	0.72366	0.725375	0.727076	0.728848	0.730654	0.732334	0.734096	0.735582	0.737207	0.738765	0.740365	0.742	0.743388	0.744657	0.74608	0.747497	0.748935	0.750178	0.751369	0.75264	0.753881	0.755038	0.755969	0.756833	0.757666
0.35	South	Bookan	0.58654	0.589389	0.616351	0.637552	0.653252	0.663258	0.669512	0.674183	0.678519	0.682019	0.685399	0.688495	0.691328	0.694871	0.698066	0.701081	0.704128	0.707381	0.710647	0.713975	0.716929	0.719981	0.723037	0.725964	0.728708	0.731637	0.734609	0.737478	0.740189	0.742776	0.745492	0.748066	0.750626	0.753235	0.75559	0.757916	0.760161	0.762383	0.764673	0.766679	0.76879	0.770844	0.772906	0.774887	0.776573	0.778177	0.779806
0.35	South	Bookan	0.5889	0.592194	0.622677	0.64182	0.658488	0.667797	0.674494	0.678856	0.683399	0.686808	0.690437	0.69351	0.696476	0.699801	0.703164	0.706251	0.709371	0.712576	0.715913	0.719238	0.722276	0.725492	0.728469	0.73149	0.734283	0.737416	0.740441	0.743369	0.746073	0.748789	0.751514	0.754127	0.756752	0.759385	0.761773	0.764199	0.766541	0.768919	0.77126	0.773316	0.775474	0.777576	0.77974	0.781805	0.783571	0.7852	0.786856
0.35	South	Bookan	0.600494	0.603453	0.63322	0.654529	0.671235	0.681193	0.68787	0.692497	0.696945	0.700416	0.703964	0.706903	0.709981	0.71337	0.716883	0.719756	0.723046	0.726129	0.729595	0.732751	0.735876	0.738936	0.742234	0.745092	0.748003	0.751014	0.754006	0.756824	0.759673	0.762265	0.765061	0.767768	0.770377	0.773055	0.77545	0.777917	0.780234	0.782549	0.784832	0.78689	0.789026	0.791142	0.793294	0.795337	0.797019	0.798625	0.800335
0.35	West	Booshehr	0.630184	0.633151	0.662713	0.685937	0.701005	0.710476	0.715366	0.718489	0.721281	0.723205	0.72468	0.726221	0.727671	0.729462	0.731095	0.732437	0.734304	0.735955	0.738012	0.739779	0.741571	0.743431	0.745357	0.746932	0.748599	0.750298	0.752076	0.753721	0.755386	0.756817	0.758377	0.759925	0.761461	0.762917	0.76429	0.765557	0.76688	0.768269	0.769624	0.770806	0.771994	0.773214	0.774418	0.775581	0.776551	0.777402	0.778284
0.35	West	Booshehr	0.623084	0.62596	0.654603	0.677044	0.691942	0.700499	0.705755	0.708689	0.711555	0.713523	0.71519	0.716548	0.71798	0.719982	0.721611	0.723094	0.724841	0.726655	0.728747	0.730475	0.73236	0.734037	0.736006	0.737754	0.73947	0.741189	0.742949	0.744641	0.746351	0.747825	0.74934	0.750893	0.752434	0.75397	0.755343	0.756591	0.758014	0.759431	0.760825	0.762038	0.763283	0.764522	0.765728	0.766819	0.76769	0.768582	0.769388
0.35	West	Booshehr	0.611183	0.614156	0.644412	0.667315	0.683176	0.692095	0.697345	0.700548	0.703305	0.705035	0.706879	0.708382	0.709812	0.711668	0.71315	0.714684	0.716486	0.718264	0.720335	0.722065	0.723856	0.725568	0.727567	0.729212	0.730914	0.732575	0.734407	0.736085	0.737671	0.739118	0.740666	0.742217	0.743814	0.745294	0.746602	0.747886	0.749229	0.750616	0.752021	0.753171	0.754375	0.755567	0.756742	0.757925	0.758843	0.759655	0.760464
0.38	Central	Shahrood	0.634452	0.637542	0.669211	0.692795	0.70775	0.717041	0.72115	0.724264	0.725981	0.727432	0.728515	0.729317	0.729958	0.730987	0.732273	0.732903	0.734248	0.735384	0.736852	0.73812	0.739266	0.740487	0.741919	0.74311	0.744235	0.745487	0.746757	0.748013	0.749199	0.750178	0.751315	0.752415	0.753676	0.754553	0.755586	0.756741	0.757764	0.75887	0.759819	0.760802	0.761753	0.762551	0.763373	0.764061	0.764784	0.765443	0.766106
0.38	Central	Shahrood	0.615462	0.618591	0.650033	0.673808	0.689184	0.698101	0.70304	0.705872	0.707982	0.709128	0.710275	0.711242	0.711787	0.712874	0.713969	0.714745	0.716029	0.717151	0.718638	0.719908	0.721292	0.722357	0.723832	0.724962	0.726219	0.727404	0.728772	0.730022	0.731292	0.732412	0.73338	0.734561	0.735792	0.736904	0.737997	0.739085	0.740082	0.741149	0.742262	0.743297	0.744304	0.745133	0.745853	0.74656	0.747239	0.747963	0.748592
0.38	Central	Shahrood	0.630246	0.633062	0.661985	0.685233	0.700003	0.708415	0.713776	0.716179	0.718568	0.71985	0.721275	0.72218	0.72273	0.723873	0.724935	0.726024	0.727217	0.728406	0.729902	0.731154	0.732593	0.733883	0.735366	0.736507	0.73775	0.738985	0.740409	0.741618	0.742903	0.744112	0.745285	0.746451	0.747727	0.748933	0.749886	0.750923	0.751983	0.752985	0.754035	0.755075	0.756198	0.757143	0.757982	0.758813	0.759499	0.760109	0.760817
0.4	North	Neishaboor	0.624857	0.628097	0.659294	0.682003	0.697483	0.706435	0.71152	0.714801	0.717434	0.71909	0.720792	0.72219	0.723432	0.725266	0.726671	0.727901	0.72955	0.73104	0.732883	0.73439	0.73602	0.73745	0.739119	0.740519	0.742024	0.743394	0.744892	0.746272	0.747664	0.748905	0.750234	0.751587	0.752897	0.754188	0.755358	0.756404	0.75752	0.758714	0.759857	0.760846	0.761863	0.762808	0.763817	0.764842	0.765641	0.766361	0.767127
0.4	North	Neishaboor	0.599745	0.602657	0.630218	0.650084	0.664206	0.672625	0.677257	0.680016	0.682496	0.684116	0.685549	0.686963	0.688121	0.689755	0.691048	0.69219	0.693821	0.695149	0.696934	0.698267	0.699694	0.701187	0.702752	0.704028	0.705447	0.706826	0.708243	0.709563	0.710932	0.712116	0.713346	0.714593	0.71579	0.717039	0.718204	0.71914	0.720259	0.721409	0.722447	0.723439	0.724393	0.725397	0.726375	0.727205	0.727927	0.728571	0.729263
0.4	North	Neishaboor	0.593322	0.596035	0.622939	0.645044	0.6589	0.667423	0.672137	0.675032	0.677725	0.679245	0.680937	0.682198	0.683465	0.685094	0.686502	0.687845	0.689447	0.690969	0.692726	0.694266	0.69584	0.697377	0.699085	0.7005	0.701965	0.703375	0.705015	0.706338	0.707749	0.70896	0.710285	0.711618	0.712891	0.714204	0.715396	0.716479	0.717602	0.718792	0.719942	0.720987	0.722053	0.722986	0.724001	0.724987	0.725784	0.726537	0.727319
0.4	North	Sabzevar	0.563747	0.566969	0.596922	0.615355	0.631591	0.639637	0.64624	0.649546	0.653477	0.655658	0.658826	0.660866	0.663314	0.665386	0.668187	0.670053	0.672693	0.674835	0.677443	0.679689	0.682057	0.68429	0.686715	0.688837	0.690917	0.693155	0.695336	0.697303	0.699231	0.701132	0.70303	0.704951	0.706776	0.708702	0.710315	0.712096	0.713705	0.71539	0.716952	0.718411	0.719917	0.721335	0.722744	0.724169	0.72541	0.726449	0.727639
0.4	North	Sabzevar	0.568638	0.572601	0.610675	0.625267	0.643253	0.650777	0.657056	0.660586	0.664087	0.666526	0.669506	0.671588	0.673465	0.676236	0.678387	0.680974	0.682813	0.685672	0.68766	0.690506	0.692297	0.695184	0.696832	0.699449	0.701341	0.703833	0.705765	0.70811	0.709853	0.71182	0.713543	0.715503	0.717286	0.719048	0.720712	0.722378	0.724109	0.725727	0.72748	0.728894	0.730479	0.731811	0.733217	0.734625	0.735855	0.736956	0.73794
0.4	North	Sabzevar	0.558678	0.562868	0.601464	0.614669	0.632419	0.639994	0.646192	0.64971	0.653091	0.6554	0.658365	0.660526	0.662299	0.665359	0.667468	0.670173	0.671894	0.674926	0.676796	0.679807	0.681424	0.684535	0.686246	0.688977	0.69074	0.693324	0.695211	0.69772	0.699422	0.701524	0.703206	0.705214	0.707111	0.70887	0.710555	0.712304	0.714075	0.715605	0.717351	0.718808	0.720503	0.721938	0.723393	0.724756	0.726018	0.727218	0.728193
0.45	Central	Vordavord	0.633073	0.636445	0.669355	0.691812	0.707548	0.716206	0.720904	0.723804	0.726239	0.727801	0.729346	0.730407	0.731538	0.732794	0.734336	0.735308	0.736767	0.738175	0.739841	0.741188	0.742581	0.744037	0.745674	0.746982	0.748281	0.749731	0.75123	0.752595	0.753908	0.7552	0.756517	0.757789	0.75909	0.760302	0.761322	0.762499	0.763614	0.764767	0.765907	0.766921	0.767956	0.768849	0.769792	0.770765	0.771517	0.772167	0.772959
0.45	Central	Vordavord	0.605164	0.608005	0.635396	0.656372	0.669797	0.677583	0.682207	0.684879	0.687108	0.688414	0.689739	0.69073	0.69167	0.692876	0.694317	0.695379	0.696838	0.698034	0.699648	0.700925	0.702376	0.703727	0.705425	0.706661	0.708026	0.709333	0.710843	0.712131	0.713552	0.714746	0.715978	0.717265	0.71855	0.719723	0.720734	0.721931	0.723053	0.724151	0.725205	0.726257	0.727359	0.728259	0.729208	0.730103	0.730793	0.731477	0.732304
0.45	Central	Vordavord	0.603275	0.60602	0.632038	0.65333	0.668325	0.676361	0.681548	0.684245	0.686542	0.688095	0.689559	0.690632	0.691466	0.692755	0.694149	0.695209	0.696762	0.698131	0.699624	0.701074	0.702597	0.703963	0.705495	0.706788	0.708183	0.709639	0.711053	0.712411	0.713874	0.715179	0.716344	0.717465	0.718681	0.719888	0.721005	0.722272	0.723399	0.724464	0.72558	0.726626	0.72783	0.728778	0.729613	0.730542	0.731294	0.73193	0.732666
0.45	South	Marivan	0.622911	0.625988	0.656895	0.680068	0.695513	0.703893	0.70867	0.711237	0.71352	0.714898	0.716192	0.717331	0.718182	0.71961	0.720998	0.722067	0.723422	0.724824	0.726464	0.728017	0.729509	0.730966	0.732539	0.733981	0.735446	0.736934	0.738522	0.73999	0.741372	0.742621	0.743952	0.745247	0.746529	0.747801	0.748959	0.750059	0.751191	0.752372	0.753564	0.754666	0.755796	0.756832	0.757898	0.758861	0.759593	0.760322	0.761081
0.45	South	Marivan	0.615914	0.619008	0.649571	0.672186	0.687401	0.696316	0.701017	0.703919	0.706185	0.707471	0.709081	0.710259	0.711297	0.712697	0.714171	0.715256	0.716632	0.718005	0.719926	0.721377	0.722941	0.724562	0.726312	0.727785	0.729362	0.730866	0.732494	0.733984	0.735452	0.736789	0.738244	0.739698	0.741057	0.742381	0.74363	0.744819	0.745987	0.74724	0.748541	0.749687	0.750821	0.751883	0.75298	0.754047	0.754905	0.755681	0.756518
0.45	South	Marivan	0.618576	0.621468	0.648457	0.669773	0.684831	0.693037	0.697962	0.700743	0.703128	0.704618	0.706193	0.707357	0.708259	0.709789	0.711353	0.712585	0.714114	0.715518	0.717347	0.718961	0.7206	0.722187	0.723973	0.725541	0.727123	0.728763	0.730425	0.731918	0.73346	0.734775	0.736159	0.73753	0.738898	0.740272	0.741592	0.742909	0.744113	0.745318	0.746546	0.747692	0.748898	0.750059	0.751161	0.752258	0.753143	0.753903	0.754724
0.58	Central	Tarbiat modares	0.606416	0.611627	0.662327	0.673114	0.696325	0.700931	0.707425	0.708543	0.71149	0.71149	0.713872	0.713924	0.71491	0.715625	0.716584	0.717787	0.718402	0.72002	0.72093	0.722766	0.723368	0.72524	0.725887	0.727727	0.728494	0.730229	0.731127	0.732866	0.733633	0.735114	0.73591	0.737258	0.738272	0.739536	0.740341	0.741315	0.742284	0.743248	0.744413	0.74535	0.746396	0.747239	0.748177	0.749005	0.749757	0.75032	0.75083
0.58	Central	Tarbiat modares	0.624492	0.629487	0.678187	0.691673	0.714649	0.719046	0.72632	0.727346	0.730609	0.730259	0.73314	0.732554	0.734099	0.734085	0.735644	0.736202	0.737498	0.738343	0.739907	0.741139	0.742338	0.743724	0.74491	0.746356	0.747183	0.748706	0.749757	0.75128	0.752104	0.753502	0.754342	0.755698	0.756641	0.757843	0.758585	0.759731	0.760615	0.761648	0.762633	0.763634	0.76462	0.765442	0.766462	0.767328	0.76803	0.768503	0.769164
0.58	Central	Tarbiat modares	0.637422	0.641303	0.680724	0.697918	0.717274	0.722875	0.729049	0.730376	0.733244	0.733453	0.735448	0.735424	0.736344	0.736905	0.73829	0.738952	0.7401	0.741179	0.742654	0.743946	0.745034	0.746411	0.747569	0.748921	0.750016	0.751469	0.752613	0.754089	0.755051	0.756335	0.757255	0.758576	0.759607	0.760736	0.761576	0.762618	0.763613	0.764643	0.765642	0.766589	0.767574	0.768434	0.769338	0.77017	0.770882	0.771449	0.772012
0.6	North	Iranshahr	0.602161	0.605051	0.633487	0.658062	0.672615	0.682362	0.687249	0.690677	0.693355	0.695278	0.69665	0.698259	0.699428	0.701155	0.702708	0.704089	0.705819	0.707473	0.709455	0.711097	0.712989	0.714603	0.716611	0.718129	0.719952	0.721555	0.723476	0.724912	0.726582	0.727947	0.729539	0.731034	0.732609	0.734136	0.735475	0.736743	0.738175	0.739615	0.740895	0.742102	0.743408	0.744574	0.745648	0.746815	0.747762	0.748606	0.749496
0.6	North	Iranshahr	0.574475	0.577368	0.603925	0.622456	0.637116	0.644701	0.649943	0.652548	0.655464	0.656766	0.658886	0.660061	0.661501	0.663037	0.66488	0.666177	0.66797	0.669534	0.6716	0.673259	0.675036	0.676859	0.678776	0.680401	0.682046	0.683845	0.685661	0.687248	0.688839	0.690339	0.691792	0.6934	0.69498	0.69642	0.697672	0.699082	0.700457	0.701839	0.703176	0.704427	0.705668	0.706809	0.707973	0.709101	0.710031	0.710795	0.711682
0.6	North	Iranshahr	0.586766	0.589484	0.616511	0.639547	0.653237	0.662574	0.66766	0.671047	0.673513	0.675409	0.676938	0.678578	0.679737	0.681455	0.68298	0.684469	0.686015	0.68771	0.689601	0.69142	0.693163	0.694838	0.69673	0.698312	0.699971	0.701699	0.703526	0.704987	0.706603	0.708053	0.709653	0.711147	0.712651	0.714094	0.715525	0.716777	0.718094	0.719392	0.720698	0.721898	0.723084	0.724236	0.725362	0.726433	0.727321	0.728175	0.729054
0.6	West	Bandarabas	0.630964	0.63417	0.665875	0.689963	0.705338	0.714194	0.71904	0.722043	0.724524	0.725866	0.727232	0.728258	0.729338	0.730531	0.731771	0.732862	0.734217	0.735673	0.737281	0.738643	0.740243	0.741577	0.743227	0.744487	0.745917	0.747305	0.748683	0.750093	0.751431	0.752561	0.753855	0.755134	0.756388	0.757589	0.758758	0.759763	0.760766	0.761976	0.763139	0.764134	0.765128	0.766138	0.767144	0.768074	0.768756	0.769354	0.770066
0.6	West	Bandarabas	0.594534	0.598132	0.63132	0.649182	0.664172	0.672148	0.676486	0.679614	0.681434	0.683527	0.684098	0.68558	0.686297	0.687915	0.689117	0.690073	0.691733	0.692897	0.694869	0.69609	0.697886	0.699222	0.700967	0.702337	0.703716	0.705397	0.706727	0.708373	0.709593	0.711005	0.712343	0.713581	0.714942	0.716122	0.717427	0.718387	0.719618	0.720914	0.722116	0.723179	0.724162	0.725247	0.726302	0.727376	0.728104	0.728667	0.729484
0.6	West	Bandarabas	0.603222	0.606113	0.635004	0.65679	0.671738	0.680568	0.685658	0.688675	0.691172	0.692664	0.694271	0.695481	0.696697	0.698187	0.699499	0.700691	0.70231	0.703958	0.705783	0.707369	0.708984	0.710661	0.712513	0.713985	0.715556	0.717098	0.718694	0.720255	0.721789	0.723085	0.724521	0.725941	0.727359	0.728771	0.730055	0.731184	0.732398	0.733723	0.734933	0.736042	0.737147	0.738244	0.739445	0.740529	0.741272	0.741959	0.742744
0.63	Central	Esfahan	0.639986	0.643111	0.674902	0.697831	0.714823	0.724233	0.730083	0.73384	0.737091	0.739663	0.742174	0.744348	0.746434	0.749067	0.751254	0.753326	0.755632	0.757953	0.760506	0.762677	0.764976	0.767038	0.769481	0.771561	0.773629	0.775793	0.778017	0.780084	0.782106	0.783929	0.785885	0.787919	0.789783	0.791543	0.793177	0.794806	0.796563	0.798239	0.799898	0.801433	0.803023	0.804546	0.806077	0.807447	0.80854	0.809654	0.81082
0.63	Central	Esfahan	0.612617	0.615706	0.645409	0.667741	0.682351	0.691752	0.697469	0.70122	0.704437	0.706884	0.709458	0.711531	0.713701	0.716196	0.718319	0.720539	0.722919	0.725154	0.727721	0.729976	0.732363	0.734551	0.736845	0.738949	0.74109	0.743258	0.74545	0.747544	0.74962	0.751423	0.753478	0.755399	0.75732	0.759201	0.760879	0.762552	0.764278	0.765959	0.767612	0.769167	0.77075	0.772345	0.773881	0.77524	0.776384	0.777443	0.778625
0.63	Central	Esfahan	0.583431	0.58652	0.616456	0.636735	0.652222	0.661189	0.666593	0.670549	0.673796	0.676673	0.679105	0.681401	0.683656	0.686419	0.688673	0.690869	0.693537	0.695903	0.698671	0.701076	0.703793	0.706055	0.708552	0.710962	0.713107	0.715457	0.717929	0.720311	0.72254	0.724461	0.726531	0.728698	0.730804	0.732842	0.734731	0.736503	0.738329	0.740181	0.741999	0.743704	0.745352	0.746937	0.748601	0.750156	0.751433	0.752713	0.754041
0.63	Central	Ghazvin	0.617196	0.620151	0.649073	0.673701	0.689194	0.698079	0.703491	0.706248	0.708974	0.710634	0.712251	0.713439	0.714439	0.715877	0.717326	0.718565	0.720139	0.721469	0.72317	0.724602	0.726334	0.727756	0.729455	0.730877	0.732338	0.733839	0.73534	0.736764	0.738279	0.739634	0.740912	0.742192	0.743489	0.744846	0.746055	0.747217	0.748355	0.749481	0.750629	0.751823	0.753131	0.754111	0.754931	0.755845	0.756716	0.757443	0.758236
0.63	Central	Ghazvin	0.611868	0.614539	0.641383	0.66456	0.679785	0.688481	0.693648	0.696612	0.699298	0.701034	0.702765	0.703987	0.705052	0.706583	0.708109	0.709344	0.710956	0.712401	0.714185	0.71572	0.717462	0.718905	0.720655	0.722255	0.723788	0.725341	0.727049	0.728525	0.7301	0.731535	0.733002	0.734317	0.735664	0.737111	0.738416	0.73971	0.74097	0.742131	0.743323	0.744608	0.745903	0.7469	0.747748	0.748807	0.74976	0.750506	0.751281
0.63	Central	Ghazvin	0.593923	0.596971	0.62544	0.646487	0.661791	0.669651	0.674844	0.677794	0.680174	0.681965	0.683658	0.684787	0.685731	0.687248	0.688669	0.689962	0.691527	0.693029	0.694778	0.696294	0.69801	0.699533	0.701209	0.702734	0.704289	0.705873	0.70741	0.708919	0.710494	0.711935	0.713252	0.714511	0.715845	0.717235	0.718515	0.719811	0.720934	0.722003	0.723242	0.724507	0.725782	0.726771	0.727648	0.728672	0.729604	0.730278	0.731082
0.63	Central	Shiraz	0.601515	0.604604	0.634927	0.65582	0.670173	0.678338	0.682871	0.685123	0.687266	0.688407	0.689768	0.690219	0.690675	0.691793	0.692842	0.693575	0.694804	0.695792	0.69711	0.698149	0.6994	0.700492	0.701848	0.702996	0.704108	0.705341	0.706587	0.707689	0.708926	0.710088	0.711113	0.71207	0.713127	0.714207	0.715226	0.716228	0.717113	0.718006	0.718961	0.719985	0.721067	0.721802	0.722427	0.723264	0.724026	0.724546	0.725183
0.63	Central	Shiraz	0.600903	0.603651	0.630777	0.653496	0.667345	0.676204	0.680517	0.683313	0.685148	0.686625	0.687572	0.688442	0.68869	0.689913	0.690816	0.691651	0.692851	0.693833	0.694997	0.696109	0.697525	0.69861	0.699984	0.701096	0.702293	0.703417	0.704708	0.705785	0.707098	0.708158	0.709176	0.710181	0.711335	0.712387	0.713433	0.714482	0.715419	0.71629	0.717227	0.718217	0.719321	0.720073	0.720704	0.721592	0.722379	0.72292	0.723562
0.63	Central	Shiraz	0.605649	0.608576	0.635991	0.659947	0.674475	0.683111	0.687238	0.689789	0.691741	0.692985	0.694024	0.694659	0.694977	0.696166	0.697059	0.697835	0.699096	0.70005	0.701227	0.70225	0.70356	0.704635	0.705997	0.707065	0.708321	0.709442	0.710725	0.711746	0.713036	0.714143	0.715141	0.716079	0.717182	0.718209	0.719233	0.720216	0.721091	0.721973	0.722874	0.723854	0.724931	0.725681	0.72631	0.727165	0.727828	0.728361	0.729007
0.63	Central	Varamin	0.632321	0.635619	0.667807	0.690318	0.705988	0.715083	0.719507	0.722262	0.724092	0.725329	0.726527	0.727306	0.728025	0.729249	0.730127	0.730745	0.731899	0.732985	0.734474	0.735534	0.736988	0.738236	0.7394	0.740582	0.741767	0.742955	0.744373	0.745565	0.746711	0.747762	0.748845	0.749968	0.751112	0.752223	0.753175	0.754037	0.755015	0.75604	0.757074	0.758119	0.75904	0.759759	0.760527	0.761415	0.762113	0.76262	0.763231
0.63	Central	Varamin	0.619457	0.622434	0.652268	0.675721	0.691784	0.699423	0.704724	0.706952	0.709113	0.70993	0.711481	0.712214	0.712857	0.714211	0.714954	0.715852	0.716793	0.718157	0.71958	0.720779	0.722311	0.723453	0.724924	0.726048	0.727362	0.728526	0.729917	0.73115	0.732359	0.733515	0.734543	0.735791	0.736939	0.738049	0.739064	0.740077	0.741054	0.742006	0.743122	0.744096	0.745116	0.745988	0.746709	0.747603	0.748257	0.748774	0.749454
0.63	Central	Varamin	0.625959	0.629011	0.65937	0.68244	0.697481	0.706362	0.711082	0.713631	0.715844	0.717183	0.718385	0.719145	0.71998	0.721293	0.722089	0.72306	0.724318	0.725615	0.727129	0.728519	0.730089	0.731373	0.732802	0.734121	0.73539	0.736701	0.738233	0.739622	0.740844	0.741928	0.743208	0.744499	0.745684	0.746892	0.747931	0.748931	0.750066	0.751086	0.75221	0.753326	0.754314	0.755214	0.756167	0.757035	0.757703	0.758353	0.759034
0.65	North	Jiroft	0.622126	0.625303	0.656795	0.679688	0.696147	0.704604	0.709924	0.712351	0.714682	0.715759	0.717101	0.717798	0.718556	0.719394	0.720444	0.72127	0.722373	0.723352	0.724658	0.725846	0.727105	0.728209	0.729469	0.730587	0.731775	0.732989	0.734342	0.735476	0.736664	0.737766	0.738835	0.739918	0.741021	0.742145	0.743138	0.744141	0.745086	0.746054	0.747055	0.748101	0.749081	0.749902	0.750799	0.75171	0.752397	0.752911	0.753525
0.65	North	Jiroft	0.601756	0.604771	0.63418	0.654529	0.66964	0.677549	0.682294	0.684554	0.686854	0.6879	0.689025	0.689817	0.690487	0.691503	0.692507	0.69335	0.694672	0.695653	0.696971	0.698216	0.699417	0.700537	0.701918	0.703091	0.704187	0.705409	0.706707	0.707923	0.7091	0.710207	0.711302	0.712482	0.71362	0.714866	0.71584	0.716809	0.717821	0.718826	0.719852	0.72085	0.721787	0.722556	0.723475	0.724427	0.725075	0.725614	0.726174
0.65	North	Jiroft	0.620849	0.623493	0.648555	0.67546	0.688989	0.698626	0.702865	0.705693	0.707595	0.709107	0.709655	0.710561	0.711165	0.712179	0.713117	0.713798	0.71511	0.715928	0.717473	0.718331	0.719836	0.720612	0.722226	0.723113	0.72441	0.725338	0.726767	0.727733	0.729003	0.729875	0.731071	0.732023	0.733143	0.734198	0.73531	0.736189	0.736982	0.738007	0.738997	0.739962	0.740889	0.741654	0.742449	0.743369	0.744014	0.744537	0.745133
0.68	Central	Semnan	0.625288	0.628152	0.656963	0.67991	0.69528	0.704285	0.709391	0.712681	0.71565	0.717557	0.719447	0.721063	0.722452	0.724316	0.725952	0.727436	0.729122	0.730798	0.732792	0.734405	0.736055	0.737681	0.739482	0.741013	0.7426	0.744189	0.745928	0.747464	0.749034	0.75041	0.751809	0.753251	0.754693	0.756207	0.757524	0.758693	0.759937	0.761228	0.762534	0.763731	0.76492	0.766049	0.767165	0.768255	0.769105	0.769875	0.770683
0.68	Central	Semnan	0.59959	0.602619	0.631917	0.654185	0.669598	0.67855	0.683543	0.686732	0.689403	0.691277	0.692929	0.69449	0.695958	0.697659	0.699358	0.70092	0.702633	0.704315	0.706171	0.707865	0.709449	0.711163	0.712923	0.714457	0.715976	0.717705	0.719404	0.720894	0.7224	0.723808	0.725294	0.726668	0.728201	0.729566	0.730786	0.732171	0.733421	0.734645	0.735916	0.737051	0.73815	0.739204	0.740332	0.741367	0.742243	0.743097	0.74405
0.68	Central	Semnan	0.626524	0.629855	0.663078	0.685447	0.702163	0.711366	0.71667	0.720112	0.723101	0.724966	0.726909	0.728392	0.729919	0.731744	0.733544	0.735068	0.736847	0.738649	0.7406	0.742362	0.744123	0.745891	0.74787	0.749414	0.750988	0.752665	0.754404	0.756043	0.757621	0.759119	0.760678	0.762212	0.763764	0.765145	0.766347	0.767691	0.769124	0.770491	0.771795	0.773019	0.77427	0.77538	0.776534	0.777625	0.77852	0.779422	0.780348
0.75	North	Neishaboor	0.606475	0.609577	0.638882	0.661888	0.676771	0.686311	0.691806	0.695308	0.698354	0.7004	0.702662	0.704353	0.706106	0.708317	0.710383	0.711998	0.71391	0.715928	0.718067	0.720009	0.722045	0.724027	0.726165	0.728099	0.729848	0.731681	0.733599	0.735381	0.737103	0.738694	0.740453	0.742148	0.743718	0.745343	0.746846	0.748141	0.749534	0.75096	0.752364	0.753754	0.755134	0.756372	0.757676	0.758863	0.759786	0.760633	0.761502
0.75	North	Neishaboor	0.579598	0.582296	0.609166	0.631082	0.645905	0.655001	0.660389	0.663598	0.666654	0.668623	0.670847	0.672767	0.67428	0.676421	0.678472	0.680139	0.682211	0.684285	0.686505	0.688488	0.690538	0.692493	0.694643	0.69655	0.698509	0.700509	0.702484	0.704373	0.706196	0.707768	0.709488	0.71125	0.712951	0.714572	0.716073	0.717477	0.718918	0.720391	0.721754	0.72308	0.724456	0.725765	0.727117	0.728307	0.729283	0.730228	0.731155
0.75	North	Neishaboor	0.581415	0.584066	0.610836	0.6316	0.645249	0.654059	0.659122	0.662272	0.665326	0.667318	0.669425	0.671173	0.672817	0.674903	0.677007	0.678707	0.680769	0.682812	0.685058	0.687149	0.689216	0.69128	0.693377	0.695306	0.697197	0.699197	0.701232	0.703129	0.705031	0.706653	0.708475	0.710238	0.711867	0.713474	0.715006	0.716452	0.717897	0.719372	0.720857	0.722301	0.723788	0.725093	0.726389	0.727631	0.72864	0.729579	0.730471
0.78	South	Boroojerd	0.620107	0.623241	0.654178	0.676515	0.692143	0.700454	0.705197	0.70748	0.709795	0.710588	0.712093	0.7129	0.713722	0.714628	0.715656	0.716388	0.717691	0.71869	0.719949	0.7209	0.722136	0.723395	0.724694	0.725576	0.726622	0.727834	0.729008	0.729999	0.731102	0.732276	0.733201	0.734053	0.734939	0.736075	0.737098	0.738023	0.738936	0.739858	0.740693	0.741509	0.742432	0.743261	0.744073	0.744843	0.745517	0.74606	0.746628
0.78	South	Boroojerd	0.643702	0.64698	0.680668	0.70319	0.720182	0.728018	0.733365	0.735646	0.738125	0.739094	0.740595	0.741067	0.741937	0.742743	0.744077	0.744693	0.746005	0.746968	0.748459	0.749478	0.75069	0.751638	0.753005	0.753934	0.754955	0.756097	0.757254	0.758345	0.759482	0.760475	0.761519	0.762586	0.763462	0.764477	0.765347	0.766156	0.766933	0.767876	0.768852	0.769723	0.770541	0.771373	0.772211	0.772965	0.773502	0.773973	0.774638
0.78	South	Boroojerd	0.616988	0.61954	0.645116	0.668965	0.682836	0.692399	0.696557	0.699463	0.701272	0.702846	0.703817	0.704883	0.705425	0.706545	0.707495	0.708405	0.709514	0.710648	0.711927	0.713061	0.714263	0.715299	0.716673	0.717657	0.718823	0.719902	0.721168	0.722217	0.72351	0.724378	0.725454	0.726448	0.727472	0.728455	0.729482	0.730276	0.731095	0.732085	0.73301	0.733843	0.734788	0.735663	0.736527	0.737256	0.737817	0.73839	0.738973
0.8	Central	Majarestan	0.606638	0.609817	0.640558	0.663287	0.679116	0.687979	0.693204	0.69645	0.699307	0.70103	0.703069	0.704697	0.706097	0.707984	0.709925	0.711308	0.713022	0.714717	0.716751	0.718482	0.720238	0.721944	0.723868	0.72544	0.727174	0.728838	0.730612	0.732217	0.733745	0.735192	0.736738	0.738217	0.739653	0.741061	0.742429	0.743743	0.74499	0.746286	0.747595	0.748752	0.749966	0.751116	0.752262	0.753386	0.754312	0.755136	0.756003
0.8	Central	Majarestan	0.600464	0.603317	0.63258	0.654272	0.669405	0.678101	0.683551	0.686575	0.689403	0.691432	0.693604	0.695173	0.696672	0.698484	0.700335	0.701774	0.703601	0.705348	0.70735	0.70903	0.710874	0.71256	0.714343	0.716009	0.717635	0.719384	0.721181	0.722784	0.724386	0.725803	0.727247	0.728664	0.730173	0.731622	0.732993	0.734374	0.735639	0.737019	0.738257	0.739444	0.740839	0.741917	0.743019	0.744172	0.745118	0.745997	0.746932
0.8	Central	Majarestan	0.619941	0.622893	0.653038	0.677393	0.693608	0.702982	0.708225	0.71154	0.714585	0.716482	0.718517	0.720107	0.721646	0.723577	0.725395	0.727049	0.728886	0.730665	0.73267	0.734644	0.736441	0.738144	0.740036	0.741685	0.743402	0.745176	0.747055	0.748631	0.75025	0.751712	0.753342	0.754902	0.75637	0.75794	0.759355	0.760713	0.762006	0.763348	0.764691	0.765887	0.767145	0.76838	0.769596	0.770736	0.771599	0.772389	0.773332
0.8	North	Jiroft	0.578689	0.581385	0.608791	0.629714	0.645546	0.65491	0.661502	0.665891	0.670004	0.673254	0.676734	0.679549	0.682507	0.685666	0.688765	0.691571	0.694404	0.697322	0.70047	0.703386	0.706105	0.708886	0.711841	0.714529	0.717164	0.719839	0.722576	0.725179	0.727605	0.72999	0.732608	0.735056	0.737377	0.739697	0.741826	0.74396	0.745992	0.748102	0.750287	0.752191	0.754183	0.756165	0.758061	0.759751	0.761231	0.762701	0.764137
0.8	North	Jiroft	0.573943	0.576486	0.603188	0.623316	0.638478	0.648363	0.654632	0.65918	0.663667	0.666866	0.670558	0.673495	0.676427	0.679652	0.683057	0.685937	0.689178	0.692171	0.695478	0.698577	0.701603	0.704558	0.70762	0.710367	0.713206	0.716141	0.719102	0.721755	0.724559	0.727104	0.729708	0.732334	0.734835	0.737282	0.739587	0.741941	0.744117	0.746396	0.748578	0.750573	0.752737	0.754764	0.756793	0.758732	0.760462	0.762077	0.763702
0.8	North	Jiroft	0.584133	0.586777	0.61256	0.634139	0.648836	0.658775	0.664864	0.669635	0.673839	0.677413	0.680817	0.683988	0.686899	0.690471	0.693796	0.69681	0.699908	0.703213	0.706532	0.709749	0.712782	0.715855	0.718907	0.721719	0.724642	0.727512	0.730553	0.733418	0.73622	0.738779	0.741555	0.744121	0.746768	0.749299	0.751668	0.754045	0.756375	0.758657	0.760995	0.76307	0.765196	0.767269	0.769382	0.771381	0.773112	0.774726	0.776336
0.8	South	Bookan	0.625597	0.62867	0.658495	0.679721	0.694838	0.703301	0.708319	0.711162	0.713886	0.715595	0.71705	0.718429	0.719496	0.721128	0.722426	0.723732	0.725249	0.726486	0.728172	0.729545	0.731086	0.732337	0.733826	0.73515	0.736417	0.737726	0.739121	0.740377	0.741711	0.742895	0.744103	0.745273	0.746507	0.747844	0.749076	0.750086	0.751142	0.752272	0.753378	0.754421	0.755503	0.756523	0.757512	0.758469	0.759233	0.759952	0.760728
0.8	South	Bookan	0.609742	0.612799	0.643081	0.666472	0.682095	0.691198	0.696549	0.69968	0.702491	0.704215	0.705802	0.707111	0.708255	0.709898	0.711187	0.712409	0.713861	0.715157	0.716816	0.718171	0.719631	0.720899	0.722428	0.723738	0.725114	0.726454	0.727805	0.729094	0.730415	0.731595	0.732753	0.733986	0.735212	0.736494	0.737649	0.738682	0.739798	0.740999	0.742015	0.742974	0.744087	0.745129	0.746199	0.747207	0.747968	0.74864	0.749433
0.8	South	Bookan	0.598455	0.601404	0.630377	0.652697	0.667658	0.676572	0.68141	0.684538	0.687292	0.689036	0.690633	0.692048	0.693291	0.694977	0.696369	0.697718	0.699337	0.700787	0.702563	0.704005	0.705505	0.70687	0.708549	0.710001	0.711374	0.71283	0.714261	0.715635	0.717049	0.718271	0.719506	0.720778	0.722053	0.723427	0.724677	0.725768	0.726909	0.728106	0.729312	0.730408	0.731514	0.732544	0.733557	0.734514	0.735409	0.736229	0.736966
0.83	Central	Barzak kashan	0.552671	0.555281	0.580838	0.60006	0.613194	0.620871	0.62532	0.628094	0.630463	0.632015	0.633328	0.634434	0.635398	0.636755	0.638017	0.639086	0.640477	0.641613	0.643013	0.644282	0.645599	0.646817	0.648264	0.649429	0.650602	0.65187	0.653261	0.654363	0.655584	0.656648	0.65776	0.658795	0.659837	0.660966	0.662065	0.663099	0.66403	0.66505	0.666017	0.666865	0.667857	0.668693	0.669523	0.670395	0.671071	0.671659	0.672292
0.83	Central	Barzak kashan	0.542911	0.54553	0.569806	0.588296	0.60112	0.609089	0.613682	0.616413	0.618779	0.620092	0.621677	0.622772	0.623648	0.625117	0.626536	0.62752	0.628922	0.630182	0.631785	0.632869	0.634322	0.63557	0.637104	0.638283	0.639537	0.64084	0.642244	0.643397	0.644659	0.645861	0.646976	0.648093	0.649296	0.650496	0.651546	0.652554	0.65355	0.654592	0.65559	0.656458	0.657425	0.658258	0.659164	0.660116	0.660768	0.661338	0.662065
0.83	Central	Barzak kashan	0.562859	0.565438	0.590088	0.610623	0.623992	0.631833	0.636572	0.639278	0.64175	0.643253	0.644805	0.645903	0.646914	0.648406	0.64964	0.650706	0.652206	0.653544	0.65513	0.656437	0.657869	0.659142	0.660789	0.661922	0.66325	0.66459	0.666026	0.667212	0.668414	0.6696	0.670851	0.671971	0.673139	0.67432	0.675341	0.676346	0.677347	0.678429	0.679502	0.680385	0.681332	0.682243	0.683144	0.684061	0.684823	0.685469	0.686162
0.83	Central	Esfahan	0.596744	0.59927	0.625816	0.646133	0.661834	0.67119	0.677522	0.682096	0.686361	0.689898	0.693135	0.696188	0.699096	0.702444	0.705432	0.70813	0.711446	0.714414	0.717601	0.720458	0.723468	0.726201	0.729187	0.731885	0.734569	0.737343	0.740124	0.742682	0.745285	0.747708	0.750089	0.752468	0.754985	0.757373	0.759563	0.761858	0.764088	0.766272	0.76838	0.77033	0.772394	0.774285	0.776173	0.778062	0.779716	0.78124	0.782809
0.83	Central	Esfahan	0.584932	0.588199	0.620241	0.641585	0.653964	0.66648	0.670764	0.677149	0.680489	0.685305	0.687684	0.691453	0.694887	0.698049	0.701928	0.70422	0.708489	0.711093	0.714961	0.717933	0.721083	0.724502	0.727199	0.730626	0.7332	0.736517	0.739333	0.742328	0.745272	0.74777	0.750646	0.752992	0.755933	0.758442	0.761017	0.763509	0.765817	0.768383	0.770501	0.77279	0.774927	0.77705	0.77929	0.781439	0.78342	0.78484	0.786588
0.83	Central	Esfahan	0.580546	0.583397	0.611981	0.633503	0.648821	0.658964	0.665602	0.670409	0.674984	0.678693	0.682409	0.685601	0.688949	0.692638	0.695857	0.699042	0.702611	0.705941	0.709402	0.712629	0.715818	0.718948	0.722321	0.725428	0.728341	0.731455	0.734552	0.737375	0.740304	0.742999	0.745758	0.748421	0.751146	0.753841	0.756318	0.758873	0.761312	0.763709	0.766105	0.768341	0.770663	0.772817	0.774917	0.777062	0.779011	0.780681	0.782315
0.85	South	Shooshtar	0.568553	0.571604	0.601198	0.62198	0.636563	0.646585	0.652129	0.656672	0.660025	0.663177	0.665905	0.668297	0.670638	0.673278	0.675978	0.678133	0.680909	0.683372	0.686142	0.688698	0.691123	0.693567	0.696103	0.698467	0.700747	0.7032	0.705598	0.7078	0.71012	0.712095	0.714207	0.716154	0.718279	0.72033	0.722262	0.724145	0.725929	0.727862	0.729682	0.731323	0.733097	0.734727	0.73627	0.737878	0.739242	0.740419	0.741788
0.85	South	Shooshtar	0.536799	0.539218	0.563319	0.58146	0.594963	0.603765	0.609296	0.612906	0.616334	0.619242	0.621695	0.623967	0.626155	0.628565	0.631093	0.633332	0.635904	0.638221	0.640807	0.643188	0.645566	0.647785	0.650316	0.652523	0.654762	0.657125	0.659433	0.661505	0.663662	0.66567	0.667715	0.669598	0.671582	0.673563	0.675344	0.677168	0.678883	0.68069	0.682509	0.684029	0.685704	0.687305	0.688841	0.690429	0.691788	0.693012	0.694287
0.85	South	Shooshtar	0.543112	0.545489	0.569827	0.590385	0.60419	0.613114	0.618709	0.622639	0.626031	0.628785	0.631378	0.633768	0.635956	0.638439	0.640925	0.643022	0.645626	0.647916	0.650637	0.652914	0.655285	0.657667	0.660142	0.66224	0.664381	0.66672	0.668952	0.671096	0.673251	0.67515	0.677202	0.67914	0.681133	0.683021	0.684808	0.686657	0.68834	0.690153	0.691889	0.693468	0.695156	0.696607	0.698114	0.699731	0.701018	0.702162	0.703456
0.88	North	Jiroft	0.612329	0.615347	0.644452	0.665238	0.680671	0.690244	0.695828	0.700093	0.70384	0.706665	0.709437	0.711866	0.714313	0.717249	0.719898	0.722238	0.724989	0.727445	0.730007	0.732422	0.735066	0.737489	0.740011	0.742249	0.744491	0.746835	0.749256	0.751381	0.753502	0.755429	0.757372	0.759408	0.761575	0.763591	0.765391	0.767187	0.768946	0.7707	0.772515	0.774168	0.775818	0.777277	0.778756	0.780301	0.781615	0.782773	0.783991
0.88	North	Jiroft	0.594381	0.596771	0.620182	0.642395	0.656368	0.666056	0.671822	0.675769	0.67977	0.682546	0.685709	0.688143	0.6908	0.693531	0.696196	0.698776	0.701543	0.704147	0.706835	0.709407	0.712058	0.714636	0.717272	0.719482	0.721842	0.724299	0.726858	0.729003	0.731335	0.733358	0.735447	0.737675	0.739899	0.742049	0.743892	0.745818	0.747634	0.749478	0.751393	0.75312	0.754954	0.756545	0.758159	0.759764	0.761153	0.76243	0.76368
0.88	North	Jiroft	0.613553	0.616689	0.646328	0.668721	0.685242	0.695303	0.701836	0.706078	0.710147	0.713307	0.716193	0.718874	0.721493	0.724553	0.72713	0.729702	0.732572	0.735268	0.738121	0.740678	0.743443	0.746012	0.7487	0.75108	0.753412	0.755902	0.758401	0.76072	0.762977	0.76509	0.767202	0.76933	0.771649	0.773788	0.775739	0.777705	0.779678	0.781669	0.783576	0.785276	0.787109	0.788747	0.79041	0.792037	0.793432	0.794756	0.796108
0.88	West	Booshehr	0.608315	0.611305	0.64113	0.665432	0.681522	0.691028	0.696971	0.700651	0.704051	0.706428	0.708934	0.710978	0.713088	0.715651	0.717757	0.719727	0.721909	0.724305	0.726805	0.728971	0.731174	0.733395	0.735648	0.737646	0.739761	0.741785	0.744056	0.746106	0.748067	0.749804	0.7517	0.753695	0.755541	0.757361	0.759052	0.760643	0.762337	0.764009	0.765614	0.767073	0.768561	0.770082	0.771539	0.772823	0.773944	0.775119	0.77626
0.88	West	Booshehr	0.578223	0.580959	0.608387	0.629382	0.643745	0.652625	0.658305	0.661888	0.665166	0.667635	0.670096	0.672298	0.674397	0.677032	0.679263	0.681311	0.683631	0.686135	0.688796	0.691011	0.693379	0.695627	0.698045	0.700185	0.702325	0.704554	0.706776	0.708932	0.710945	0.712853	0.714851	0.716833	0.718806	0.720728	0.722488	0.724163	0.725943	0.727771	0.729516	0.731015	0.732555	0.734129	0.735671	0.737075	0.738291	0.739504	0.740655
0.88	West	Booshehr	0.584121	0.58705	0.615791	0.638092	0.654075	0.663525	0.669405	0.673165	0.676728	0.679147	0.681835	0.684021	0.686252	0.688798	0.691092	0.693305	0.695705	0.69814	0.700831	0.703193	0.705571	0.70785	0.7105	0.712609	0.714889	0.717068	0.719359	0.721541	0.723702	0.72562	0.727707	0.729737	0.731699	0.733648	0.735449	0.737165	0.7389	0.740737	0.742555	0.744066	0.74569	0.74733	0.748909	0.750444	0.751672	0.752777	0.753935
0.98	South	Ghorve	0.591124	0.593872	0.620647	0.642005	0.657035	0.665561	0.670851	0.673954	0.676819	0.678756	0.680615	0.682076	0.683435	0.685231	0.687023	0.688411	0.690339	0.691953	0.693942	0.695673	0.697386	0.699044	0.700916	0.702451	0.704015	0.705708	0.707492	0.709027	0.710624	0.712055	0.713452	0.714892	0.716368	0.717786	0.719042	0.720312	0.72156	0.722825	0.724117	0.725388	0.726703	0.72776	0.728792	0.729831	0.730731	0.731542	0.732449
0.98	South	Ghorve	0.600885	0.6038	0.631243	0.653072	0.668745	0.677925	0.682978	0.686205	0.689197	0.690947	0.692963	0.69452	0.696068	0.697872	0.69979	0.701253	0.703168	0.704936	0.7071	0.708837	0.71073	0.71253	0.714584	0.716194	0.717933	0.719703	0.721498	0.723153	0.724842	0.726314	0.727964	0.729459	0.730985	0.732542	0.733908	0.73527	0.736556	0.73796	0.739389	0.740606	0.74191	0.743067	0.744225	0.745446	0.746427	0.747276	0.748243
0.98	South	Ghorve	0.590607	0.593362	0.620015	0.641759	0.656455	0.665463	0.670509	0.67387	0.676901	0.678644	0.680729	0.68235	0.683864	0.685753	0.687597	0.689088	0.691059	0.692793	0.694931	0.696758	0.698667	0.70045	0.702563	0.704168	0.706011	0.70774	0.709611	0.711277	0.712898	0.714422	0.716139	0.717715	0.719239	0.720825	0.722206	0.723519	0.72488	0.726324	0.72772	0.728978	0.730251	0.731505	0.732756	0.733923	0.734889	0.73574	0.736643
1	Central	Esfahan	0.631923	0.634852	0.663511	0.686885	0.70187	0.711622	0.717213	0.721175	0.724467	0.7272	0.729697	0.731802	0.734139	0.736639	0.738747	0.740913	0.743415	0.745689	0.747953	0.750131	0.752424	0.754587	0.756773	0.758839	0.760836	0.762915	0.765025	0.766896	0.768868	0.770695	0.772514	0.774282	0.77622	0.77805	0.779707	0.781429	0.783009	0.784568	0.786189	0.787714	0.789211	0.790585	0.792031	0.793404	0.794629	0.795639	0.796693
1	Central	Esfahan	0.622061	0.625047	0.65585	0.680346	0.696326	0.705727	0.711374	0.715363	0.718642	0.721359	0.723833	0.726012	0.728146	0.730648	0.732612	0.734686	0.737124	0.739327	0.741595	0.74366	0.745875	0.748013	0.750193	0.752183	0.754134	0.756236	0.758279	0.760108	0.762018	0.763838	0.765635	0.767307	0.769153	0.77101	0.772617	0.774291	0.775949	0.777549	0.779089	0.780555	0.782061	0.783429	0.784771	0.786171	0.787414	0.788469	0.789473
1	Central	Esfahan	0.617666	0.620624	0.649142	0.671439	0.687226	0.696304	0.70195	0.705834	0.709371	0.712044	0.714537	0.71677	0.71897	0.721618	0.723811	0.725943	0.728474	0.730791	0.733212	0.735442	0.737861	0.740092	0.74232	0.744367	0.7465	0.748635	0.750848	0.752846	0.754785	0.756669	0.758529	0.760404	0.762386	0.764277	0.766033	0.7678	0.769486	0.771195	0.772874	0.774416	0.775998	0.777441	0.778906	0.780365	0.781603	0.782727	0.783811
1	East	Ardabil	0.630064	0.633623	0.667196	0.689572	0.705777	0.714739	0.719565	0.722799	0.725102	0.726827	0.72801	0.729344	0.730293	0.731766	0.733017	0.734048	0.735541	0.736819	0.738602	0.739847	0.741345	0.742696	0.744323	0.745651	0.74697	0.748415	0.749808	0.751264	0.752547	0.753685	0.754947	0.756154	0.757509	0.758724	0.759899	0.760907	0.761993	0.763188	0.764353	0.765369	0.766322	0.767348	0.768334	0.769307	0.770072	0.770755	0.771543
1	East	Ardabil	0.614482	0.617546	0.646993	0.669528	0.684834	0.694068	0.699216	0.701876	0.704293	0.705778	0.707024	0.708221	0.709199	0.710467	0.71171	0.712793	0.714104	0.715385	0.716998	0.718307	0.719794	0.721087	0.722594	0.723869	0.725164	0.726462	0.727827	0.7291	0.730373	0.731555	0.732811	0.733976	0.735128	0.736343	0.737505	0.738512	0.739589	0.740695	0.741801	0.742746	0.74373	0.744715	0.745737	0.746639	0.747244	0.747871	0.748532
1	East	Ardabil	0.595976	0.599063	0.627062	0.649343	0.664198	0.672412	0.677643	0.680151	0.682735	0.683891	0.685295	0.68629	0.687315	0.688544	0.689571	0.690671	0.691958	0.693374	0.694886	0.696294	0.697613	0.698866	0.700349	0.701558	0.70287	0.704173	0.705618	0.706825	0.708107	0.709223	0.710367	0.711638	0.712883	0.714083	0.715158	0.716118	0.717147	0.718242	0.719339	0.720281	0.721271	0.722254	0.72323	0.724043	0.724733	0.725375	0.72603
1	East	Noshahr	0.631441	0.634932	0.668447	0.691664	0.706936	0.715612	0.720119	0.7228	0.7247	0.726076	0.726863	0.727731	0.728235	0.729228	0.730076	0.730719	0.731763	0.732702	0.733932	0.73498	0.736205	0.737248	0.738466	0.739543	0.740557	0.741699	0.742807	0.743952	0.744995	0.745948	0.746957	0.747961	0.749064	0.750093	0.751081	0.751875	0.752861	0.753842	0.75479	0.755642	0.756365	0.75726	0.758139	0.758887	0.759523	0.760046	0.760603
1	East	Noshahr	0.643037	0.646388	0.679343	0.702821	0.719367	0.727825	0.732392	0.735295	0.737455	0.738531	0.739493	0.740257	0.740978	0.74195	0.742888	0.743582	0.744627	0.745793	0.747101	0.748252	0.749552	0.750728	0.752061	0.753195	0.754457	0.755674	0.756889	0.758107	0.759329	0.760337	0.761456	0.762587	0.763746	0.764905	0.765961	0.76684	0.76775	0.768809	0.769868	0.770797	0.771692	0.772667	0.773607	0.774426	0.775014	0.775574	0.776247
1	East	Noshahr	0.631171	0.634467	0.667172	0.68979	0.705083	0.713442	0.718024	0.720606	0.722606	0.723806	0.724888	0.725626	0.726299	0.727248	0.728214	0.729003	0.730098	0.731155	0.732707	0.733806	0.735163	0.736294	0.737802	0.738903	0.740125	0.741366	0.742724	0.743966	0.745117	0.746185	0.747364	0.748577	0.74971	0.750822	0.751825	0.752733	0.753719	0.754773	0.75591	0.756816	0.757678	0.758607	0.759587	0.760522	0.761203	0.761781	0.76235
1	North	Jiroft	0.574744	0.577538	0.604798	0.623058	0.638177	0.645885	0.651016	0.653998	0.656547	0.658475	0.660306	0.661782	0.662957	0.664817	0.666295	0.667622	0.669296	0.670775	0.672664	0.674213	0.675977	0.677428	0.679345	0.680874	0.682361	0.684005	0.68565	0.687201	0.688734	0.69022	0.691728	0.693	0.694448	0.695847	0.697121	0.698373	0.699651	0.700936	0.702219	0.703378	0.704513	0.705574	0.706628	0.707666	0.70855	0.709384	0.710251
1	North	Jiroft	0.566363	0.568983	0.594938	0.615299	0.629416	0.637587	0.642766	0.64588	0.648609	0.650456	0.652381	0.653867	0.655229	0.65709	0.658679	0.660003	0.661716	0.663364	0.665346	0.666982	0.668746	0.670416	0.672361	0.673862	0.675456	0.677168	0.678923	0.680449	0.682043	0.683515	0.685077	0.686482	0.687947	0.689416	0.690719	0.691992	0.693275	0.694543	0.695822	0.697013	0.698233	0.699323	0.700328	0.701369	0.702308	0.703128	0.703959
1	North	Jiroft	0.554628	0.557288	0.582453	0.600932	0.613972	0.622149	0.627203	0.629971	0.632656	0.634384	0.636136	0.637603	0.638792	0.640687	0.642081	0.643543	0.6453	0.646882	0.64879	0.650419	0.652196	0.653789	0.655686	0.657191	0.658846	0.66041	0.662141	0.663702	0.665219	0.666701	0.668203	0.669684	0.671075	0.672458	0.673772	0.675095	0.676383	0.67766	0.678957	0.680101	0.681358	0.682425	0.683455	0.684583	0.685448	0.68624	0.687074
1	South	Bookan	0.581918	0.584629	0.612518	0.633148	0.648339	0.657111	0.6629	0.666513	0.670069	0.672653	0.675285	0.677524	0.679519	0.682	0.684329	0.686415	0.688768	0.691101	0.693548	0.695777	0.698165	0.700465	0.702846	0.704742	0.706925	0.709182	0.711468	0.713533	0.715585	0.717638	0.719669	0.721606	0.723594	0.725393	0.727156	0.728995	0.730623	0.732364	0.734127	0.735713	0.737343	0.738746	0.740245	0.741856	0.743091	0.744247	0.745537
1	South	Bookan	0.542731	0.545432	0.570571	0.588784	0.602566	0.610994	0.616173	0.619618	0.622773	0.625015	0.627588	0.629628	0.631522	0.633742	0.635847	0.637747	0.639885	0.642025	0.644414	0.646435	0.648628	0.650686	0.652981	0.654882	0.656863	0.658908	0.661128	0.663001	0.664964	0.666808	0.668625	0.670511	0.672315	0.674001	0.675611	0.677252	0.67877	0.680425	0.682073	0.683555	0.685141	0.686433	0.687746	0.689211	0.690418	0.691518	0.6927
1	South	Bookan	0.520497	0.522741	0.545665	0.564264	0.577527	0.585919	0.590989	0.594474	0.597539	0.59981	0.602223	0.604223	0.605975	0.608234	0.61046	0.61216	0.614469	0.616595	0.618886	0.62093	0.623093	0.625151	0.627422	0.629301	0.631243	0.633299	0.635377	0.637265	0.639148	0.640862	0.642726	0.644561	0.646367	0.648134	0.649739	0.651326	0.652825	0.654436	0.656052	0.657526	0.659099	0.660386	0.661755	0.66318	0.664284	0.665374	0.666507
1.13	North	Sabzevar	0.606329	0.609147	0.637858	0.657734	0.672313	0.680152	0.684976	0.687745	0.690024	0.691603	0.693118	0.694397	0.695591	0.697214	0.698408	0.699605	0.70113	0.702529	0.704309	0.705725	0.707308	0.708748	0.710212	0.711591	0.712902	0.714431	0.716019	0.717291	0.71858	0.7198	0.721042	0.72229	0.72352	0.724791	0.725923	0.726971	0.728021	0.729197	0.730382	0.731385	0.732387	0.733248	0.734118	0.7352	0.736019	0.736604	0.737356
1.13	North	Sabzevar	0.648532	0.651435	0.681898	0.704275	0.71926	0.727683	0.732645	0.73554	0.738141	0.739827	0.741447	0.742649	0.743844	0.745559	0.746887	0.748234	0.749765	0.751315	0.753115	0.754693	0.756449	0.757968	0.759563	0.760988	0.762361	0.763889	0.765546	0.767033	0.768448	0.769656	0.77108	0.772535	0.773912	0.775188	0.77629	0.777403	0.778615	0.779779	0.781014	0.782154	0.78323	0.784247	0.785324	0.786299	0.787074	0.787863	0.788662
1.13	North	Sabzevar	0.653799	0.656958	0.687502	0.709699	0.724656	0.733613	0.738519	0.741784	0.744364	0.746348	0.747996	0.749556	0.750851	0.752671	0.754165	0.755609	0.757365	0.759221	0.761158	0.762833	0.764751	0.766397	0.76832	0.769852	0.771386	0.773099	0.774935	0.776609	0.778083	0.779515	0.781077	0.78241	0.783827	0.78531	0.786541	0.78786	0.7892	0.79044	0.791695	0.792837	0.794059	0.795106	0.796109	0.797304	0.798315	0.799158	0.800071
1.15	Central	Anbar shahrood	0.581615	0.584971	0.614895	0.636312	0.650969	0.660208	0.665254	0.668296	0.670865	0.672594	0.674339	0.675655	0.676955	0.678575	0.68013	0.681493	0.682978	0.684379	0.686133	0.687635	0.689235	0.69064	0.692297	0.693696	0.695056	0.696446	0.698045	0.699514	0.700867	0.702133	0.703537	0.704842	0.70614	0.707479	0.708658	0.709807	0.710985	0.712088	0.713248	0.714338	0.715456	0.71655	0.717591	0.718504	0.719273	0.720026	0.720739
1.15	Central	Anbar shahrood	0.545998	0.548613	0.573165	0.593534	0.606916	0.615441	0.620537	0.623696	0.626277	0.628193	0.629859	0.63149	0.632773	0.634568	0.636237	0.637711	0.639248	0.640866	0.642848	0.644496	0.646166	0.647804	0.649533	0.650961	0.652519	0.654077	0.655715	0.657271	0.658793	0.660231	0.661815	0.663234	0.664623	0.666065	0.667454	0.668663	0.669899	0.671147	0.672436	0.673582	0.674838	0.676004	0.677047	0.678148	0.679025	0.679824	0.680652
1.15	Central	Anbar shahrood	0.537471	0.540083	0.564829	0.582952	0.596638	0.604861	0.60994	0.613165	0.615954	0.617788	0.619762	0.621322	0.622606	0.624477	0.626334	0.627862	0.629623	0.631328	0.633354	0.635263	0.637073	0.638724	0.640571	0.642171	0.643848	0.64562	0.647381	0.648965	0.650603	0.652164	0.65366	0.655092	0.656583	0.658089	0.659477	0.660872	0.662201	0.663562	0.664848	0.666048	0.667387	0.668544	0.669654	0.670811	0.671747	0.672568	0.673527
1.2	Central	Shiraz	0.566303	0.568956	0.596284	0.618283	0.633662	0.642288	0.647624	0.650592	0.653344	0.655076	0.65658	0.657679	0.658776	0.660343	0.661743	0.662971	0.664494	0.66598	0.667712	0.669246	0.670896	0.672399	0.674111	0.675441	0.677154	0.67862	0.680188	0.681651	0.683162	0.684564	0.685914	0.687109	0.688483	0.689889	0.691127	0.692341	0.693451	0.694639	0.695868	0.696997	0.698248	0.699205	0.700052	0.701109	0.702075	0.702818	0.70357
1.2	Central	Shiraz	0.554024	0.556859	0.584432	0.605805	0.619673	0.628161	0.632725	0.63551	0.637942	0.639411	0.6408	0.642048	0.642933	0.644412	0.645675	0.646765	0.6484	0.649719	0.651517	0.652964	0.654521	0.656075	0.657726	0.659074	0.660533	0.662091	0.663657	0.664945	0.666545	0.668051	0.669419	0.670644	0.672003	0.673314	0.674478	0.675655	0.676852	0.678071	0.67918	0.680255	0.681457	0.68248	0.683439	0.684509	0.685436	0.686228	0.687111
1.2	Central	Shiraz	0.56466	0.566947	0.588545	0.612679	0.624693	0.634455	0.638541	0.641941	0.64417	0.645783	0.647281	0.648419	0.649671	0.650812	0.65248	0.653402	0.655238	0.656611	0.658347	0.659969	0.661542	0.663295	0.664925	0.666499	0.667938	0.669621	0.671279	0.672691	0.674449	0.675774	0.677287	0.678557	0.680126	0.68157	0.682771	0.684085	0.685242	0.686596	0.687827	0.688959	0.690127	0.691141	0.692108	0.693216	0.694264	0.69504	0.695948
1.2	North	Farangi jiroft	0.613454	0.616585	0.647268	0.670855	0.687003	0.695354	0.701383	0.703758	0.707005	0.708106	0.710241	0.710997	0.712695	0.713659	0.715701	0.716441	0.718749	0.719705	0.722188	0.723425	0.725657	0.726849	0.729129	0.73045	0.732194	0.733784	0.73572	0.737088	0.738754	0.740276	0.741667	0.743196	0.744683	0.746267	0.747591	0.748999	0.750257	0.751645	0.752865	0.75421	0.755399	0.756495	0.757726	0.758862	0.759743	0.760473	0.761447
1.2	North	Farangi jiroft	0.600555	0.603813	0.634152	0.656002	0.671453	0.68064	0.685983	0.689063	0.691894	0.693728	0.695545	0.696887	0.698047	0.699717	0.701309	0.702662	0.704567	0.706181	0.708269	0.709995	0.712046	0.713717	0.715757	0.7174	0.719185	0.721068	0.722989	0.72458	0.72636	0.727822	0.729365	0.730947	0.732566	0.734155	0.735644	0.737036	0.73839	0.739733	0.741041	0.742344	0.743683	0.744942	0.746126	0.747333	0.7483	0.749146	0.750138
1.2	North	Farangi jiroft	0.61603	0.619652	0.653761	0.677267	0.694683	0.703868	0.709138	0.712177	0.714864	0.716441	0.71806	0.719279	0.720343	0.721838	0.723229	0.724594	0.726213	0.727787	0.729778	0.731286	0.733088	0.734704	0.736506	0.738199	0.739809	0.74148	0.743341	0.744959	0.746536	0.747982	0.749401	0.750893	0.752328	0.753863	0.755177	0.756395	0.757666	0.758949	0.760192	0.761418	0.762682	0.763919	0.765106	0.766189	0.767091	0.767901	0.768793
1.33	Central	Shahrood	0.524811	0.527239	0.551515	0.570658	0.584593	0.593274	0.598972	0.602786	0.606176	0.608984	0.611597	0.613878	0.616034	0.618473	0.62099	0.623064	0.625707	0.628047	0.630654	0.632979	0.635394	0.637554	0.639993	0.642061	0.644243	0.646521	0.648799	0.650774	0.653039	0.655004	0.656862	0.658748	0.660687	0.662606	0.664323	0.666135	0.667843	0.66952	0.671268	0.67296	0.67462	0.676037	0.677426	0.678851	0.680161	0.681322	0.682622
1.33	Central	Shahrood	0.567397	0.569565	0.592287	0.615283	0.630851	0.639609	0.646449	0.649714	0.654186	0.656803	0.659805	0.662192	0.664707	0.667456	0.669699	0.672517	0.675047	0.677822	0.680377	0.68296	0.685591	0.687979	0.690656	0.6929	0.69538	0.697687	0.700223	0.702279	0.704653	0.706688	0.70869	0.710937	0.712937	0.715169	0.716973	0.718844	0.720663	0.722389	0.724368	0.726112	0.727988	0.729584	0.731091	0.732652	0.733909	0.735134	0.736427
1.33	Central	Shahrood	0.539701	0.541612	0.562745	0.586328	0.595411	0.607477	0.610909	0.616285	0.619085	0.622645	0.624778	0.627141	0.629995	0.63179	0.635047	0.63677	0.639963	0.642028	0.64481	0.647298	0.649611	0.652317	0.654387	0.657094	0.659128	0.661685	0.663781	0.666029	0.668492	0.670283	0.672553	0.674175	0.676313	0.678304	0.680287	0.682145	0.683782	0.685716	0.68737	0.689209	0.690924	0.692454	0.694053	0.69556	0.696938	0.697886	0.69929
1.35	East	Ghaemshahr	0.583351	0.585911	0.611975	0.632762	0.648033	0.657008	0.66327	0.667391	0.671157	0.674138	0.677097	0.679622	0.682169	0.685151	0.687638	0.690104	0.692887	0.69553	0.698211	0.700721	0.703367	0.70592	0.708477	0.710855	0.713202	0.715549	0.718015	0.720173	0.722352	0.724449	0.726497	0.728532	0.730616	0.732716	0.734606	0.736509	0.738366	0.740233	0.742032	0.743645	0.745353	0.746946	0.74849	0.750022	0.751445	0.752688	0.75389
1.35	East	Ghaemshahr	0.575584	0.578389	0.605847	0.626745	0.642436	0.65211	0.658137	0.662348	0.666325	0.66935	0.672352	0.675116	0.677786	0.680773	0.683441	0.686016	0.688919	0.691726	0.694517	0.697178	0.699948	0.702527	0.705259	0.707684	0.710078	0.712641	0.715253	0.717551	0.719935	0.722117	0.724309	0.726407	0.728676	0.730812	0.73267	0.734714	0.736707	0.7386	0.740507	0.742237	0.744056	0.745718	0.747329	0.749049	0.75058	0.751902	0.7532
1.35	East	Ghaemshahr	0.560657	0.563341	0.589841	0.609981	0.625086	0.634298	0.640599	0.644797	0.648891	0.652201	0.655195	0.657894	0.660622	0.663825	0.666416	0.669114	0.6721	0.67493	0.677728	0.680303	0.683248	0.685851	0.688623	0.691152	0.693631	0.696205	0.698833	0.701075	0.703529	0.705846	0.708075	0.710342	0.71258	0.714899	0.716866	0.718831	0.720902	0.722928	0.724851	0.726577	0.728396	0.73016	0.731827	0.733509	0.73503	0.736354	0.737763
1.43	Central	Semnan	0.584016	0.586932	0.616771	0.638356	0.655071	0.663639	0.669222	0.672661	0.675664	0.67777	0.679673	0.681431	0.682779	0.684735	0.686468	0.688026	0.689934	0.691802	0.693712	0.69553	0.697316	0.699061	0.70081	0.702476	0.704194	0.705969	0.707696	0.709241	0.710923	0.712462	0.713944	0.715452	0.716861	0.718333	0.719665	0.721107	0.72252	0.723832	0.725156	0.726361	0.727666	0.728816	0.729842	0.730985	0.731988	0.732836	0.733673
1.43	Central	Semnan	0.584116	0.586813	0.613148	0.635968	0.650256	0.659258	0.663993	0.667566	0.670303	0.6724	0.674209	0.675698	0.677071	0.678866	0.680588	0.682068	0.683882	0.68553	0.687444	0.689092	0.69086	0.692476	0.694348	0.695909	0.697547	0.699174	0.700891	0.702313	0.703865	0.705255	0.706719	0.708118	0.709582	0.71105	0.712394	0.71362	0.714874	0.716193	0.717452	0.71862	0.719865	0.720967	0.722021	0.723096	0.723999	0.724885	0.725715
1.43	Central	Semnan	0.5823	0.585885	0.622024	0.639482	0.657443	0.665696	0.671668	0.674458	0.677735	0.679148	0.681529	0.682719	0.684256	0.685771	0.687665	0.689115	0.690988	0.69265	0.694503	0.696376	0.697963	0.699672	0.701341	0.703112	0.704605	0.706523	0.708058	0.709713	0.711202	0.712789	0.71408	0.715639	0.717013	0.718562	0.719875	0.72122	0.722465	0.723785	0.725069	0.726289	0.727552	0.728649	0.729788	0.730858	0.731868	0.732652	0.733454
1.43	East	Ardabil	0.600586	0.603873	0.635818	0.658058	0.673529	0.682355	0.687422	0.690548	0.693143	0.694805	0.696748	0.698059	0.699275	0.701046	0.7028	0.704214	0.705697	0.707219	0.709046	0.710704	0.712275	0.713767	0.715407	0.716786	0.718275	0.719872	0.721479	0.722978	0.724399	0.725738	0.727156	0.7285	0.729872	0.731235	0.73242	0.733602	0.73476	0.735904	0.737063	0.73815	0.739326	0.740322	0.741372	0.742392	0.743154	0.743886	0.744623
1.43	East	Ardabil	0.612526	0.61543	0.643834	0.665742	0.680451	0.69001	0.694884	0.698299	0.700936	0.702847	0.704712	0.706168	0.707489	0.709358	0.711161	0.712601	0.714232	0.715883	0.71784	0.719569	0.721231	0.722817	0.724609	0.726024	0.727626	0.729172	0.730923	0.732487	0.734029	0.735418	0.737011	0.738419	0.739858	0.741277	0.742564	0.743776	0.745016	0.746238	0.747555	0.748697	0.749841	0.750941	0.751996	0.753059	0.753964	0.754744	0.755558
1.43	East	Ardabil	0.603484	0.606347	0.633924	0.654903	0.669297	0.677702	0.682704	0.685568	0.688418	0.690076	0.692084	0.693536	0.694971	0.696641	0.698478	0.699895	0.70163	0.703216	0.7052	0.706932	0.708639	0.710228	0.712026	0.713514	0.715032	0.716682	0.718423	0.719955	0.721358	0.722792	0.724361	0.725692	0.727087	0.728546	0.729832	0.73111	0.732325	0.733535	0.734743	0.735832	0.737052	0.73815	0.739251	0.74036	0.7412	0.741953	0.742798
1.45	North	Iranshahr	0.584974	0.588223	0.620852	0.640633	0.658475	0.667142	0.673562	0.67738	0.68134	0.684028	0.687074	0.689394	0.691832	0.694467	0.697284	0.699584	0.70238	0.705112	0.707666	0.71031	0.712713	0.715142	0.717666	0.720145	0.722292	0.724772	0.727115	0.729455	0.731608	0.733664	0.735717	0.737905	0.739981	0.742041	0.743888	0.745805	0.747725	0.749669	0.751591	0.753296	0.755061	0.756665	0.75826	0.75971	0.761047	0.762437	0.763721
1.45	North	Iranshahr	0.570749	0.573288	0.598414	0.617975	0.633418	0.642587	0.648628	0.652752	0.656703	0.659678	0.662886	0.665444	0.667963	0.670784	0.673687	0.676111	0.679015	0.681657	0.684607	0.68727	0.689858	0.692493	0.695187	0.697696	0.699956	0.702526	0.70513	0.707435	0.709832	0.712082	0.714318	0.71647	0.718616	0.720859	0.722875	0.724898	0.726908	0.728793	0.730801	0.732672	0.734572	0.736248	0.737894	0.739615	0.741023	0.742332	0.743736
1.45	North	Iranshahr	0.598542	0.601483	0.630483	0.653142	0.669081	0.678775	0.684783	0.688976	0.692898	0.695725	0.698678	0.701215	0.703587	0.706327	0.709003	0.711401	0.714143	0.716632	0.719394	0.721968	0.724463	0.726858	0.729511	0.731899	0.734227	0.736657	0.73914	0.741319	0.743697	0.745702	0.747885	0.750033	0.752051	0.754166	0.756173	0.758145	0.759997	0.761836	0.763693	0.765416	0.767119	0.768762	0.770353	0.77191	0.773295	0.774564	0.775871
1.45	West	Booshehr	0.571243	0.573826	0.598511	0.621324	0.635049	0.644516	0.649933	0.653495	0.656841	0.659037	0.661443	0.663287	0.66524	0.667392	0.66962	0.671375	0.673661	0.67575	0.677978	0.680194	0.682272	0.684405	0.686554	0.688474	0.690529	0.692618	0.694742	0.69661	0.698624	0.700363	0.702228	0.703927	0.705748	0.707555	0.709256	0.710961	0.712471	0.714079	0.715623	0.717111	0.718617	0.719945	0.721391	0.722806	0.724022	0.725067	0.726189
1.45	West	Booshehr	0.560485	0.563047	0.588512	0.609923	0.624467	0.633404	0.638688	0.641955	0.645039	0.647025	0.649274	0.650769	0.652536	0.654488	0.656426	0.658074	0.66006	0.661972	0.664006	0.665998	0.66796	0.669787	0.671859	0.673674	0.675436	0.677278	0.679143	0.68093	0.682826	0.684456	0.686153	0.687719	0.689332	0.690989	0.692521	0.69397	0.69532	0.696802	0.698305	0.699703	0.70118	0.702477	0.703694	0.70497	0.706112	0.707067	0.708031
1.45	West	Booshehr	0.555371	0.557783	0.582023	0.601804	0.6154	0.623741	0.629117	0.632512	0.635557	0.63783	0.640046	0.641687	0.643495	0.645524	0.647577	0.649296	0.651483	0.653426	0.655693	0.657659	0.659686	0.661595	0.663759	0.665592	0.667497	0.669478	0.671499	0.673308	0.675151	0.676817	0.678555	0.680241	0.681957	0.683673	0.685227	0.686832	0.688347	0.689954	0.691545	0.692905	0.694358	0.695705	0.697056	0.698451	0.699554	0.700497	0.701517
1.53	Central	Ghazvin	0.626706	0.629478	0.658897	0.679903	0.694755	0.703875	0.709001	0.712593	0.71564	0.71785	0.720144	0.721945	0.723874	0.726147	0.727936	0.729813	0.73196	0.734027	0.736094	0.738037	0.740081	0.741967	0.743942	0.745756	0.747536	0.749423	0.751408	0.753061	0.75477	0.75647	0.758081	0.759647	0.761314	0.762929	0.764382	0.765897	0.767373	0.768822	0.770314	0.771584	0.772876	0.774145	0.775358	0.776592	0.777645	0.778537	0.779441
1.53	Central	Ghazvin	0.637152	0.64017	0.670007	0.693028	0.709151	0.718362	0.723813	0.727584	0.730851	0.733307	0.735495	0.737597	0.739448	0.741683	0.743531	0.74554	0.747715	0.749686	0.751755	0.753702	0.755883	0.757882	0.759916	0.761733	0.763548	0.765501	0.767395	0.769106	0.770786	0.772437	0.774055	0.77564	0.777321	0.779008	0.780481	0.781948	0.783449	0.784949	0.78634	0.787642	0.789	0.790214	0.791452	0.792679	0.79371	0.794599	0.795476
1.53	Central	Ghazvin	0.627685	0.630693	0.661705	0.6853	0.701613	0.711235	0.717177	0.721027	0.724416	0.726955	0.729293	0.731506	0.733526	0.736016	0.738047	0.740045	0.742367	0.744418	0.7467	0.748837	0.751113	0.753188	0.755405	0.757223	0.759117	0.761199	0.763318	0.765093	0.766901	0.768622	0.770367	0.772122	0.773981	0.775782	0.777303	0.778827	0.780404	0.782019	0.783603	0.785015	0.786471	0.787736	0.789094	0.790468	0.791629	0.79264	0.793627
1.53	North	Neishaboor	0.618942	0.621957	0.652474	0.675533	0.691227	0.700249	0.70515	0.708171	0.71074	0.712191	0.713573	0.714571	0.715496	0.716917	0.718106	0.719281	0.720643	0.722128	0.723794	0.725182	0.726585	0.727977	0.729677	0.731111	0.732537	0.734061	0.735622	0.736915	0.738305	0.739557	0.740984	0.742324	0.743528	0.744852	0.746078	0.747313	0.74846	0.749684	0.750942	0.751988	0.753027	0.754068	0.755172	0.756224	0.757086	0.757837	0.758599
1.53	North	Neishaboor	0.605858	0.608506	0.633134	0.654477	0.668727	0.676698	0.682077	0.684351	0.687247	0.68858	0.69014	0.691022	0.692027	0.693402	0.694537	0.695859	0.697153	0.698698	0.700284	0.701733	0.703165	0.704511	0.706288	0.707489	0.709061	0.710404	0.711994	0.713286	0.714711	0.715937	0.717237	0.718529	0.71975	0.721101	0.722281	0.723443	0.724592	0.725827	0.727152	0.728186	0.729254	0.730324	0.731357	0.732305	0.733165	0.733979	0.734717
1.53	North	Neishaboor	0.612879	0.615689	0.644009	0.666979	0.681681	0.690397	0.694863	0.69786	0.70024	0.701627	0.702855	0.703913	0.704951	0.706164	0.707353	0.708491	0.709702	0.71109	0.71276	0.714185	0.715552	0.716839	0.718432	0.719838	0.721154	0.722554	0.724053	0.72532	0.726699	0.727905	0.729207	0.730424	0.73161	0.732956	0.734103	0.735211	0.736329	0.737523	0.738763	0.739844	0.740931	0.741899	0.742929	0.743982	0.744828	0.745531	0.746341
1.6	West	Bandarabas	0.58423	0.587124	0.614934	0.63684	0.652908	0.662047	0.668329	0.671885	0.675402	0.677859	0.680669	0.682677	0.684709	0.687243	0.689405	0.691436	0.693751	0.69602	0.698484	0.700696	0.702985	0.705076	0.707602	0.709634	0.711709	0.713835	0.716166	0.718196	0.720216	0.722163	0.724164	0.726162	0.728032	0.729888	0.731609	0.733331	0.734954	0.736658	0.738465	0.740015	0.741573	0.743025	0.744464	0.745919	0.747084	0.748215	0.749363
1.6	West	Bandarabas	0.567036	0.56989	0.597887	0.61899	0.633948	0.643189	0.649001	0.652629	0.655831	0.65832	0.660819	0.662905	0.664783	0.66707	0.669165	0.671077	0.673366	0.675565	0.678072	0.680285	0.682508	0.684503	0.686907	0.688868	0.690918	0.69306	0.695278	0.697232	0.699261	0.701184	0.703124	0.704943	0.706674	0.708464	0.710237	0.711895	0.713464	0.715144	0.716733	0.718247	0.719782	0.721154	0.722595	0.724044	0.725187	0.726243	0.727388
1.6	West	Bandarabas	0.538958	0.541179	0.563684	0.581664	0.595189	0.603705	0.609031	0.612491	0.615781	0.618126	0.620661	0.622619	0.624628	0.626903	0.629122	0.630915	0.633179	0.635404	0.637784	0.639958	0.642156	0.644237	0.64666	0.648713	0.650702	0.652864	0.655015	0.656958	0.658997	0.660818	0.662751	0.664516	0.666338	0.668082	0.669787	0.671493	0.673097	0.674778	0.676329	0.677807	0.679351	0.680724	0.682111	0.68353	0.684765	0.6858	0.686944
1.65	Central	Tarbiat modares	0.586261	0.589597	0.622808	0.645361	0.661481	0.671131	0.676091	0.679383	0.681932	0.684087	0.685629	0.687156	0.688268	0.689901	0.69146	0.693007	0.694743	0.696297	0.698228	0.699839	0.701601	0.703193	0.705035	0.706547	0.708161	0.709891	0.71154	0.713153	0.714768	0.716312	0.717701	0.718954	0.720583	0.722071	0.723304	0.724633	0.726027	0.727367	0.728701	0.730023	0.731396	0.732476	0.733443	0.734462	0.735354	0.736126	0.737021
1.65	Central	Tarbiat modares	0.585868	0.588673	0.616266	0.638887	0.653644	0.662325	0.667428	0.670603	0.673364	0.67545	0.67717	0.678468	0.679723	0.681453	0.683016	0.684397	0.686244	0.687902	0.689854	0.691498	0.693318	0.694953	0.696811	0.698397	0.700079	0.70186	0.703618	0.705251	0.706957	0.708485	0.709952	0.711323	0.712876	0.714499	0.715932	0.717311	0.718702	0.719989	0.721279	0.722608	0.724084	0.725254	0.726329	0.727495	0.728471	0.729266	0.730117
1.65	Central	Tarbiat modares	0.585758	0.588563	0.617711	0.639458	0.654697	0.664142	0.669114	0.672367	0.675158	0.677111	0.678798	0.680042	0.681411	0.683155	0.684568	0.685937	0.6877	0.689342	0.691233	0.692831	0.694678	0.696339	0.698098	0.699615	0.701365	0.702996	0.704705	0.706261	0.707942	0.709518	0.710974	0.712328	0.713788	0.715353	0.716772	0.718163	0.719401	0.720684	0.721991	0.723268	0.724571	0.725637	0.726663	0.727784	0.728752	0.729509	0.730373
1.78	South	Marivan	0.558904	0.561456	0.587279	0.607545	0.621541	0.630235	0.634927	0.638034	0.640444	0.642203	0.64368	0.645011	0.646095	0.647665	0.649277	0.650316	0.651941	0.653399	0.655148	0.656594	0.658141	0.659468	0.661209	0.662594	0.664145	0.665726	0.667285	0.668709	0.670176	0.671437	0.672784	0.674067	0.67541	0.676702	0.677903	0.679114	0.68026	0.681409	0.682474	0.683468	0.684577	0.685572	0.68654	0.687476	0.688213	0.688855	0.689592
1.78	South	Marivan	0.58077	0.583649	0.612078	0.634245	0.649219	0.658005	0.663293	0.666465	0.669088	0.670954	0.672574	0.674266	0.675499	0.677341	0.679138	0.680493	0.682458	0.683991	0.686063	0.687757	0.689644	0.691319	0.693239	0.69496	0.696647	0.698509	0.700257	0.701954	0.703577	0.705072	0.706609	0.708069	0.709586	0.711045	0.71249	0.713892	0.715225	0.71657	0.717834	0.718966	0.720176	0.721386	0.722557	0.723725	0.724609	0.725311	0.726097
1.78	South	Marivan	0.567376	0.570104	0.597638	0.617458	0.632037	0.64065	0.645787	0.649028	0.651697	0.653733	0.65559	0.657095	0.65849	0.66051	0.662236	0.663693	0.665523	0.667398	0.669421	0.671217	0.673173	0.674878	0.676951	0.678687	0.680396	0.682163	0.683973	0.685699	0.687432	0.688925	0.690556	0.692118	0.693625	0.695126	0.696584	0.697982	0.699314	0.700618	0.70198	0.703198	0.704471	0.705669	0.706896	0.708076	0.708984	0.709794	0.710646
1.8	Central	Esfahan	0.565751	0.568561	0.596425	0.617332	0.633261	0.642504	0.647533	0.650824	0.653754	0.65568	0.657622	0.659071	0.660598	0.662446	0.664284	0.665809	0.667771	0.669565	0.67152	0.673401	0.675373	0.67707	0.679101	0.680832	0.682602	0.684543	0.686386	0.688116	0.689868	0.691389	0.693015	0.694551	0.696048	0.697667	0.699135	0.70053	0.701868	0.703339	0.70489	0.706167	0.707524	0.708762	0.70998	0.711264	0.712285	0.71316	0.714065
1.8	Central	Esfahan	0.561159	0.563954	0.589487	0.60932	0.624015	0.63236	0.637532	0.640612	0.643546	0.645399	0.647282	0.648658	0.649879	0.651684	0.653321	0.654785	0.656663	0.658309	0.66025	0.661986	0.663843	0.665554	0.667486	0.669115	0.67089	0.672599	0.674368	0.676009	0.677662	0.679158	0.680649	0.682047	0.683542	0.685118	0.686523	0.687888	0.689152	0.69044	0.691791	0.69302	0.694365	0.695558	0.696711	0.697878	0.698821	0.699653	0.70053
1.8	Central	Esfahan	0.547279	0.549782	0.57348	0.59217	0.605646	0.613569	0.618521	0.621342	0.624047	0.625783	0.627596	0.629054	0.630344	0.632111	0.633825	0.635254	0.637185	0.638916	0.640851	0.642602	0.644356	0.646048	0.64809	0.64962	0.651373	0.653164	0.654961	0.656569	0.658254	0.659723	0.661228	0.662658	0.664198	0.665773	0.667134	0.668537	0.669822	0.671136	0.672484	0.673696	0.675029	0.676212	0.677322	0.678527	0.679498	0.680371	0.681274
1.98	South	Boroojerd	0.617628	0.621006	0.653856	0.675464	0.692594	0.700798	0.706603	0.7098	0.712558	0.714605	0.716468	0.718118	0.719308	0.721226	0.722483	0.723905	0.725457	0.727153	0.72915	0.730694	0.732462	0.733975	0.735926	0.737362	0.73892	0.740507	0.742129	0.743812	0.745372	0.74693	0.748467	0.749983	0.751308	0.75272	0.75406	0.755299	0.756617	0.757929	0.759372	0.760599	0.761789	0.762937	0.764042	0.765165	0.766057	0.766907	0.767734
1.98	South	Boroojerd	0.616362	0.619528	0.651236	0.674848	0.691379	0.701292	0.706483	0.709975	0.7127	0.7147	0.716544	0.717898	0.71926	0.720941	0.722415	0.723831	0.725406	0.727144	0.729081	0.730758	0.73256	0.73422	0.736072	0.737607	0.739266	0.740894	0.742713	0.744346	0.745913	0.7474	0.748977	0.750468	0.751875	0.753282	0.754611	0.75594	0.757311	0.758672	0.760077	0.761322	0.762514	0.763696	0.764842	0.765896	0.766815	0.767699	0.768531
1.98	South	Boroojerd	0.615115	0.618475	0.651238	0.675882	0.692442	0.702039	0.707702	0.71121	0.713985	0.716177	0.717995	0.719548	0.720931	0.722649	0.724291	0.725709	0.727484	0.729328	0.731312	0.733061	0.73483	0.736563	0.738559	0.740232	0.741883	0.743633	0.745452	0.747091	0.748772	0.750345	0.752016	0.753489	0.754903	0.756436	0.757857	0.759184	0.760541	0.761973	0.763396	0.764666	0.765943	0.76714	0.768323	0.76941	0.770357	0.771292	0.772176
2	South	Dezful	0.572134	0.574755	0.600284	0.619698	0.634583	0.643409	0.649079	0.652897	0.656359	0.658992	0.661493	0.663619	0.665702	0.668306	0.670567	0.672673	0.675052	0.677292	0.679888	0.682162	0.684429	0.686705	0.689216	0.691366	0.693545	0.695819	0.698077	0.700145	0.702259	0.704169	0.706201	0.708087	0.709981	0.711911	0.713699	0.715485	0.71722	0.718997	0.720766	0.722257	0.723804	0.725358	0.72685	0.728361	0.729709	0.730842	0.732057
2	South	Dezful	0.591599	0.594537	0.624734	0.650711	0.661352	0.674707	0.677523	0.683167	0.685513	0.689143	0.690408	0.692886	0.695527	0.697163	0.700294	0.701432	0.704632	0.706212	0.70912	0.711331	0.713262	0.716103	0.717773	0.720423	0.722193	0.724721	0.726748	0.728689	0.73096	0.732439	0.734742	0.736218	0.738321	0.740178	0.742053	0.743791	0.74528	0.747291	0.748795	0.750446	0.7519	0.753324	0.755008	0.756352	0.757679	0.758576	0.759904
2	South	Dezful	0.58345	0.586913	0.621975	0.6417	0.65844	0.667815	0.673196	0.677339	0.68032	0.683374	0.685399	0.687877	0.689814	0.692403	0.694766	0.696742	0.699218	0.701302	0.704104	0.706208	0.708527	0.710733	0.713225	0.71541	0.71734	0.71971	0.721908	0.724025	0.725988	0.7279	0.729921	0.731816	0.73376	0.735613	0.737522	0.739188	0.740938	0.742729	0.744443	0.745952	0.74742	0.748991	0.750456	0.752008	0.753332	0.754467	0.755673
2.23	South	Bookan	0.608307	0.611102	0.638635	0.660679	0.676394	0.684932	0.690481	0.693972	0.697168	0.699541	0.701411	0.703342	0.705052	0.707177	0.709156	0.710739	0.712792	0.714708	0.716846	0.718645	0.720632	0.722467	0.724537	0.726222	0.728001	0.729843	0.731666	0.733413	0.735021	0.736593	0.738256	0.739833	0.741441	0.743027	0.744489	0.745899	0.747357	0.748877	0.750327	0.751546	0.75278	0.754034	0.755259	0.75649	0.757592	0.758554	0.759495
2.23	South	Bookan	0.59584	0.598882	0.628726	0.649681	0.665435	0.674502	0.680118	0.683688	0.686736	0.688963	0.691123	0.693051	0.694925	0.696859	0.698833	0.700598	0.702596	0.704679	0.70682	0.708704	0.710753	0.712614	0.714799	0.716609	0.718428	0.720336	0.722249	0.723977	0.725756	0.727363	0.729048	0.730701	0.732326	0.734002	0.735576	0.737094	0.738541	0.740057	0.741602	0.742876	0.74415	0.745418	0.746747	0.748029	0.74911	0.750104	0.751103
2.23	South	Bookan	0.59672	0.59938	0.626477	0.65024	0.666022	0.675253	0.681225	0.684677	0.688339	0.690557	0.693272	0.694976	0.696989	0.699363	0.701378	0.703334	0.705352	0.707747	0.70994	0.712184	0.714256	0.716291	0.718587	0.720489	0.722626	0.724535	0.726675	0.728451	0.730432	0.732119	0.733905	0.735794	0.737396	0.739134	0.740774	0.742444	0.744014	0.745632	0.747313	0.748683	0.750072	0.751408	0.752748	0.754135	0.755339	0.756368	0.7574
2.25	North	Neishaboor	0.562856	0.565302	0.590947	0.610085	0.623876	0.63226	0.637381	0.640764	0.643925	0.646235	0.648552	0.650453	0.652347	0.654542	0.656636	0.658455	0.66057	0.66258	0.664804	0.66675	0.668744	0.670607	0.672665	0.674508	0.67638	0.678295	0.680224	0.68196	0.683795	0.685481	0.687181	0.688811	0.690461	0.692151	0.693685	0.695162	0.696644	0.698179	0.699636	0.70089	0.702197	0.703447	0.704695	0.705998	0.707043	0.707919	0.708936
2.25	North	Neishaboor	0.570983	0.573589	0.599949	0.620128	0.634483	0.64327	0.648441	0.651938	0.655291	0.657777	0.660152	0.662097	0.664118	0.666585	0.668791	0.670665	0.6731	0.675258	0.67767	0.679822	0.682022	0.684081	0.686392	0.688357	0.690422	0.692504	0.694739	0.696651	0.698576	0.700395	0.702255	0.704027	0.70585	0.707617	0.709206	0.710839	0.712382	0.713989	0.715556	0.716952	0.71848	0.719906	0.721319	0.722673	0.723794	0.724789	0.725858
2.25	North	Neishaboor	0.574717	0.577444	0.603807	0.624514	0.638563	0.647941	0.653075	0.656759	0.660196	0.662599	0.665142	0.667255	0.669364	0.671605	0.673925	0.675949	0.678417	0.680614	0.683083	0.685297	0.687599	0.689698	0.692036	0.694158	0.696271	0.698389	0.70052	0.702523	0.704602	0.706461	0.708342	0.710197	0.712018	0.713893	0.715629	0.717299	0.718923	0.72062	0.722249	0.723656	0.725124	0.72657	0.727976	0.729369	0.730524	0.731597	0.732792
2.45	West	Booshehr	0.565855	0.568485	0.593736	0.614319	0.62924	0.638793	0.644793	0.648993	0.652903	0.655987	0.658969	0.661732	0.664316	0.667344	0.670184	0.672593	0.675428	0.678143	0.681029	0.683653	0.686257	0.68877	0.691499	0.693917	0.696284	0.698839	0.701333	0.703574	0.705926	0.708042	0.710263	0.712385	0.714436	0.716611	0.71865	0.720572	0.722497	0.724475	0.726397	0.72808	0.729781	0.731437	0.733111	0.734692	0.736103	0.737478	0.738862
2.45	West	Booshehr	0.587662	0.590154	0.615177	0.635792	0.649639	0.659081	0.665263	0.669513	0.673572	0.676755	0.679845	0.682635	0.685499	0.688634	0.691549	0.694153	0.697119	0.699901	0.702959	0.705721	0.70841	0.711033	0.713835	0.716461	0.718971	0.721415	0.724039	0.726491	0.728892	0.731023	0.733333	0.735512	0.737757	0.740039	0.742095	0.744041	0.746021	0.748015	0.75003	0.751836	0.753674	0.755439	0.757133	0.758746	0.760174	0.761587	0.762963
2.45	West	Booshehr	0.563022	0.565574	0.589137	0.609186	0.623616	0.632488	0.638319	0.642401	0.646327	0.649444	0.652221	0.654914	0.65731	0.660277	0.663039	0.665325	0.668066	0.670694	0.6736	0.676129	0.678698	0.681103	0.683823	0.68619	0.688512	0.690881	0.69333	0.695531	0.697794	0.699862	0.702011	0.704146	0.706305	0.708404	0.710328	0.712189	0.71402	0.715997	0.717922	0.719593	0.72131	0.722922	0.724586	0.726204	0.727522	0.728781	0.730053
2.6	Central	Vordavord	0.599027	0.601811	0.628922	0.649529	0.663869	0.672592	0.678066	0.681558	0.684813	0.687331	0.689944	0.691979	0.694022	0.696398	0.69858	0.700392	0.702549	0.704558	0.70687	0.708919	0.710949	0.712924	0.715132	0.716984	0.718823	0.720734	0.722745	0.724514	0.726419	0.728186	0.729966	0.731593	0.733272	0.734958	0.736463	0.737937	0.739416	0.740894	0.74241	0.743794	0.745137	0.746399	0.747692	0.748945	0.75005	0.751146	0.752173
2.6	Central	Vordavord	0.574059	0.576589	0.601244	0.621227	0.634449	0.643139	0.648784	0.652269	0.655519	0.657834	0.660576	0.662811	0.664828	0.667211	0.669358	0.671343	0.673455	0.675626	0.677981	0.680062	0.68218	0.684136	0.686385	0.688236	0.690202	0.692198	0.694247	0.69615	0.698004	0.699813	0.701637	0.703375	0.704995	0.706736	0.708331	0.709897	0.711467	0.712982	0.714413	0.7158	0.717169	0.718496	0.719801	0.72112	0.722236	0.72323	0.724363
2.6	Central	Vordavord	0.573231	0.575736	0.601071	0.620732	0.634319	0.642864	0.64853	0.651945	0.655163	0.657791	0.660489	0.662493	0.664684	0.667188	0.669357	0.671315	0.673576	0.67582	0.67822	0.680218	0.68246	0.684535	0.686793	0.688884	0.690798	0.692799	0.694948	0.696848	0.698774	0.700573	0.702551	0.704377	0.706102	0.707876	0.709449	0.710987	0.712532	0.714124	0.715721	0.717177	0.718603	0.719956	0.721303	0.722641	0.72378	0.724932	0.726019
[truncated: 177 more columns]
